# Supplementary material for: The quantified immune-aging dysregulation index: a large-language model-powered method for annotating and quantifying systems-level dysregulation
Source: Front Artif Intell. 2026 Jun 8;9:1732901. doi: 10.3389/frai.2026.1732901 (PMC13283962; doi:10.3389/frai.2026.1732901)
Supplement: Supplementary file 1 [file Table_1.XLSX]

## Sheet: Prompts for DIRES
DNA Damage Prompt	Inflammaging prompt	DNA Repair Prompt	Epigenetic Drift	Nucleic Acid Sensing
join(	join(	join(	join(	join(
"\n",	"\n",	"\n",	"\n",	"\n",
"You are a strict binary classifier.	"You are a strict binary classifier.	"You are a strict binary classifier.	"You are a strict binary classifier.	"You are a strict binary classifier.
OUTPUT CONTRACT (MANDATORY):	OUTPUT CONTRACT (MANDATORY):	OUTPUT CONTRACT (MANDATORY):	OUTPUT CONTRACT (MANDATORY):	OUTPUT CONTRACT (MANDATORY):
- Output exactly N lines, where N = number of input terms.	- Output exactly N lines, where N = number of input terms.	- Output exactly N lines, where N = number of input terms.	- Output exactly N lines, where N = number of input terms.	- Output exactly N lines, where N = number of input terms.
- Each line MUST be exactly ONE character: either 0 or 1.	- Each line MUST be exactly ONE character: either 0 or 1.	- Each line MUST be exactly ONE character: either 0 or 1.	- Each line MUST be exactly ONE character: either 0 or 1.	- Each line MUST be exactly ONE character: either 0 or 1.
- No spaces, no punctuation, no text.	- No spaces, no punctuation, no text.	- No spaces, no punctuation, no text.	- No spaces, no punctuation, no text.	- No spaces, no punctuation, no text.
- Multi-digit outputs like 10, 01, 00 are INVALID.	- Multi-digit outputs like 10, 01, 00 are INVALID.	- Multi-digit outputs like 10, 01, 00 are INVALID.	- Multi-digit outputs like 10, 01, 00 are INVALID.
				TASK:
If any rule is violated, correct it before responding.	If any rule is violated, correct it before responding.	If any rule is violated, correct it before responding.	If any rule is violated, correct it before responding.	Return 1 ONLY if the term indicates nucleic acid sensing OR nucleic-acid-sensing effectors.
SELF-CHECK (DO NOT PRINT):	SELF-CHECK (DO NOT PRINT):	SELF-CHECK (DO NOT PRINT):	SELF-CHECK (DO NOT PRINT):	POSITIVE ANCHORS (strong evidence → usually 1)::
Verify: (1) line count == N, (2) each line is exactly one character and is 0 or 1.	Verify: (1) line count == N, (2) each line is exactly one character and is 0 or 1.	Verify: (1) line count == N, (2) each line is exactly one character and is 0 or 1.	Verify: (1) line count == N, (2) each line is exactly one character and is 0 or 1.	#VALUE!
				- Toll Like Receptor 7, Toll Like Receptor 8, TLR7/8, TLR7 8
TASK:	TASK:	TASK:	TASK:	- OAS, OAS1, OAS2, OAS3, OASL
Return 1 ONLY if the pathway term directly reflects DNA damage, genotoxic stress, or genomic instability (damage presence / consequences). Else 0.	Return 1 ONLY if the pathway term directly reflects inflammaging processes (chronic inflammatory/immune activation). Else 0.	Return 1 ONLY if the pathway term directly refers to DNA repair mechanisms. Else 0.	Return 1 ONLY if the pathway term directly refers to epigenetic regulation / chromatin-based gene regulation consistent with epigenetic drift. Else 0.	- RNase L / RNASEL
				- cGAS, STING
DEFINITION (DNA damage):	DEFINITION (Inflammaging):	DEFINITION:	DEFINITION (Epigenetic drift):	- RIG-I, MDA5, LGP2
Processes indicating DNA lesions, genome instability, or cellular responses that signal damage presence (NOT the repair execution mechanisms).	Age-associated, persistent, low-grade inflammatory and innate immune activation (cytokines, complement, chronic immune activation, immunoregulatory interactions).	DNA repair = processes that repair DNA lesions or DNA strand breaks to restore genome integrity.	Age-associated dysregulation of gene expression mediated by chromatin state, DNA methylation, histone modifications, nucleosome organization, or chromatin remodeling.	- RNA sensing, DNA sensing, cytosolic DNA, cytosolic RNA, dsRNA
				0
POSITIVE ANCHORS (strong evidence to score as 1):	POSITIVE ANCHORS (strong evidence → 1):	POSITIVE ANCHORS (strong evidence → 1):	POSITIVE ANCHORS (strong evidence → 1):	- cGAS, STING, RIG-I, MDA5, MAVS,
- DNA damage	- cytokine-mediated signaling	- DNA repair	- DNA methylation / demethylation	- PKR, EIF2AK2,
- genomic instability	- interleukin production/signaling (IL-1, IL-6, IL-8, etc.)	- base excision repair (BER)	- histone modification (acetylation, methylation, phosphorylation, ubiquitination of histones)	#VALUE!
- genotoxic stress	- TNF signaling / NF-kB inflammatory signaling	- nucleotide excision repair (NER)	- histone acetylation / deacetylation	- ZBP1,
- DNA lesion(s)	- inflammatory response	- mismatch repair (MMR)	- histone methylation / demethylation	- cytosolic DNA sensing,
- replication stress (as damage/stress)	- innate immune response / innate immune activation	- homologous recombination (HR/HDR)	- chromatin organization / chromatin remodeling	- RNA sensing
- DNA strand break(s) (if not explicitly 'repair')	- complement activation (complement cascade, complement-mediated processes)	- non-homologous end joining (NHEJ)	- nucleosome assembly / nucleosome positioning
- p53-mediated damage response / p53 signaling in response to damage	- immunoregulatory interactions (lymphoid ↔ non-lymphoid, immune cell interactions)	- alternative NHEJ (alt-NHEJ)	- covalent chromatin modification	EXCLUDE:
- ATM/ATR checkpoint signaling in response to DNA damage (signaling/checkpoint, not repair execution)	- leukocyte activation, macrophage activation, chronic immune activation	- microhomology-mediated end joining (MMEJ)	- chromatin silencing / epigenetic silencing	- inflammatory cytokine signaling without nucleic-acid context
- oxidative DNA damage / ROS-induced DNA damage		- single-strand annealing (SSA)	- regulation of chromatin accessibility	- neurotransmitter/amine receptors, neuronal functions, ECM, metabolism
	OVERRIDE RULE (ALWAYS 1 if present — highest priority):	- break-induced replication (BIR)	- Polycomb / PRC (if named), HDAC/HAT (if named), SWI/SNF (if named)	If uncertain output 0.
OVERRIDE RULE (ALWAYS 1 if present — highest priority):	If the term contains any of these tokens (case-insensitive), output 1:	- interstrand crosslink repair / Fanconi anemia	- Translational silencing ONLY when explicitly described as regulatory silencing (e.g., L13a-mediated translational silencing)
If the term contains any of these tokens (case-insensitive), output 1:	cytokine, interleukin, IL-6, IL-8, TNF, NF-kB, inflammatory, inflammation, complement, immunoregulatory, innate immune response.	- double-strand break repair (DSB repair)
DNA damage, genotoxic, genomic instability, replication stress, DNA lesion, strand break, double-strand break (DSB) (unless explicitly 'repair'), single-strand break (SSB) (unless explicitly 'repair'), p53 (when clearly damage-related), ATM, ATR (when clearly damage/checkpoint related).		- single-strand break repair (SSB repair)	OVERRIDE RULE (ALWAYS 1 if present — highest priority):	INPUT TERMS (one term per line):",
	NEGATIVE ANCHORS (strong evidence to score as 0):	- Cell cylce arrest pathways, such as TP53-Mediated G1 Arrest	If the term contains any of these tokens (case-insensitive), output 1:	join("\n", $["Term"])
NEGATIVE ANCHORS (strong evidence to score as 0):	- adaptive immune specificity (TCR/BCR rearrangement, V(D)J recombination)		chromatin, histone, nucleosome, DNA methylation, methylation of histone, acetylation of histone, deacetylation, epigenetic, chromatin remodeling, covalent chromatin modification, Polycomb, PRC, HDAC, HAT, SWI/SNF, euchromatin, heterochromatin.	)
- DNA repair mechanisms	- metabolism/ECM/neuronal/synaptic pathways	OVERRIDE RULE (ALWAYS 1 if present — highest priority):	Also output 1 for 'translational silencing' ONLY if the term explicitly contains the word 'silencing'.
- RNA damage response mechanisms		If the term contains any of these tokens (case-insensitive), output 1:
- Nucleic acid sensing mechanisms		DNA repair, BER, NER, MMR, homologous recombination, HR, HDR, NHEJ, alt-NHEJ, MMEJ, end joining, SSA, BIR, crosslink repair, Fanconi, DSB repair, SSB repair.	NEGATIVE ANCHORS (strong evidence to score as 0):
- Immune processes not directly triggered by DNA damage	If uncertain, output 0.		- Translation/ribosome/protein synthesis (unless explicitly 'translational silencing')
- General cell cycle / replication without damage context		HARD EXCLUSIONS (strong evidence → 0):	- mRNA processing / NMD / RNA catabolic process (belongs to D/R axis in your model, not E)
	INPUT TERMS (one per line):",	- DNA damage response WITHOUT explicit repair	- DNA repair pathways (BER/NER/MMR/HR/NHEJ/MMEJ/etc.)
If uncertain, output 0.	join("\n", $["Term"])	- chromatin organization / histone modification	- DNA damage/genotoxic stress pathways
	)	- immune/inflammation signaling	- Nucleic acid sensing (cGAS/STING/RIG-I/MDA5/TLR3/7/8/9/OAS/RNaseL)
INPUT TERMS (one term per line):",		- translation/ribosome pathways	- Inflammatory pathways (cytokine/interleukin/TNF/NF-kB/complement/immunoregulatory)
join("\n", $["Term"])			- General transcription terms WITHOUT chromatin/histone context
)		If uncertain, output 0.
			SPECIAL RULE:
		INPUT TERMS (one per line):",	- If the term is about 'transcription', 'gene expression', or 'RNA processing' but does NOT mention chromatin/histones/methylation/acetylation/nucleosomes/epigenetic → output 0.
		join("\n", $["Term"])
		)	If uncertain, output 0.
			INPUT TERMS (one term per line):",
			join("\n", $["Term"])
			)

## Sheet: Reactome CM8
Term	Overlap	P-value	Adjusted P-value	Old P-value	Old Adjusted P-value	Odds Ratio	Combined Score	Genes
Immune System	136/2150	1.08354e-61	6.38207e-59	0	0	9.27637	1302.19	CD86;CYFIP1;CSF3R;NCF1;NCF2;NCF4;F13A1;SLA;IFI30;PYCARD;STK10;C3AR1;LGALS9;HLA-DOA;B2M;TRIM22;CD300A;SLC11A1;CD180;RNASE6;HLA-B;CYBB;HMHA1;CYBA;BIN2;BTK;TRIM14;CSF1R;STXBP2;EBI3;FPR1;DAPP1;LY96;CSF2RB;GPR84;IQGAP2;CSF2RA;RASGRP4;C3;PLAC8;CLEC7A;INPP5D;PLCG2;NCKAP1L;CD14;CD300LF;S100A11;HLA-DQA1;LYN;TGFB1;SIGLEC10;LY86;LYZ;VNN1;PTPRC;REL;TNFSF8;HLA-DRB1;SIGLEC9;SERPINA1;ITGAM;ARPC1B;ITGB2;PYGL;TCI…
Innate Immune System	84/1149	6.62952e-40	1.95239e-37	0	0	8.13571	733.938	CYFIP1;SIGLEC9;SERPINA1;ITGAM;NCF1;NCF2;ARPC1B;NCF4;ITGB2;PYGL;TCIRG1;ITGAL;SLC2A5;CTSS;PYCARD;STK10;HK3;FCGR3A;C3AR1;RAC2;CASP1;B2M;IKBKE;CD33;CTSC;CD53;RIPK3;SYK;CD300A;SLC11A1;CD180;RNASE6;HLA-B;CYBB;HMHA1;CYBA;TNFRSF1B;VAV1;LAT2;VAMP8;TLR1;HCK;BIN2;BTK;TLR10;LCP2;IRF5;TLR6;DOCK2;TLR2;C1QB;C1QA;UNC93B1;PTAFR;FGL2;FPR1;WAS;LY96;GPR84;NOD2;IQGAP2;RASGRP4;C3;PLAC8;CLEC7A;ALOX5;PLCG2;NCKAP1L;CD14;…
Neutrophil Degranulation	50/478	2.14733e-30	4.21593e-28	0	0	10.4907	716.651	CYFIP1;SIGLEC9;SERPINA1;ITGAM;ITGB2;PYGL;TCIRG1;ITGAL;SLC2A5;CTSS;PYCARD;STK10;HK3;C3AR1;B2M;CD33;CTSC;CD53;CD300A;SLC11A1;HLA-B;CYBB;HMHA1;CYBA;TNFRSF1B;VAMP8;BIN2;DOCK2;TLR2;PTAFR;FGL2;FPR1;GPR84;IQGAP2;C3;PLAC8;ALOX5;NCKAP1L;CD14;S100A11;LAIR1;LILRB2;LYZ;LILRB3;VNN1;PTPRC;FCGR2A;PTPN6;MNDA;CD68
Adaptive Immune System	60/854	5.00125e-27	7.36435e-25	0	0	6.982	422.831	CD86;SIGLEC9;NCF1;NCF2;NCF4;ITGB2;IFI30;ITGAL;CTSS;FCGR3A;BLNK;HLA-DOA;B2M;CD33;CTSC;HLA-DPA1;SYK;CD300A;HLA-B;CYBB;CYBA;PDCD1LG2;VAV1;VAMP8;TLR1;BTK;LCP2;TLR6;TLR2;LILRA6;WAS;DAPP1;LY96;LILRA2;FYB;C3;HLA-DMA;HLA-DMB;INPP5D;PLCG2;CD14;CD300LF;HLA-DQA1;LAIR1;LYN;CD74;SIGLEC10;LILRB1;LILRB2;LILRB3;LILRB4;CD4;PTPRC;REL;HLA-DPB1;PTPN6;SIGLEC8;PIK3AP1;SIGLEC7;HLA-DRB1
Cytokine Signaling in Immune System	53/776	3.00174e-23	3.53605e-21	0	0	6.574	340.929	CD86;CSF3R;ITGAM;ITGB2;F13A1;SLA;IFI30;BLNK;CASP1;LGALS9;CCR5;B2M;TRIM22;HAVCR2;HLA-DPA1;IL10;SYK;HLA-B;IL18;GAB3;IL16;TNFRSF1B;VAV1;IL17RA;HCK;TRIM14;IRF8;IRF5;LCP1;CSF1R;SP100;STXBP2;EBI3;PTAFR;FPR1;CSF2RB;NOD2;CSF2RA;INPP5D;ALOX5;PLCG2;SH2B3;HLA-DQA1;LYN;TGFB1;IL10RA;BATF;CD4;HLA-DPB1;TNFSF8;PTPN6;PTPN7;HLA-DRB1
Signaling by Interleukins	36/452	4.77701e-18	4.68943e-16	0	0	7.3006	291.168	CD86;CSF1R;CSF3R;ITGAM;STXBP2;EBI3;PTAFR;ITGB2;FPR1;F13A1;CSF2RB;NOD2;CSF2RA;INPP5D;ALOX5;BLNK;CASP1;LGALS9;CCR5;HAVCR2;LYN;IL10;TGFB1;SYK;IL10RA;IL18;IL16;TNFRSF1B;VAV1;IL17RA;BATF;HCK;CD4;PTPN6;LCP1;PTPN7
RAC1 GTPase Cycle	20/184	5.44509e-13	4.58166e-11	0	0	9.74166	275.094	CYFIP1;NCF1;NCF2;DOCK8;NCF4;WAS;CYBB;HMHA1;CYBA;SLC1A5;ARHGAP27;ARHGAP15;IQGAP2;GMIP;VAV1;DEF6;ARHGAP30;ARHGDIB;NCKAP1L;DOCK2
Antigen processing-Cross Presentation	15/96	2.30013e-12	1.69347e-10	0	0	14.5585	390.14	NCF1;NCF2;NCF4;HLA-B;CYBB;LY96;CYBA;CTSS;TLR1;VAMP8;BTK;TLR6;CD14;B2M;TLR2
Toll-like Receptor Cascades	18/174	1.88782e-11	1.14858e-09	0	0	9.14622	225.848	ITGAM;RIPK3;UNC93B1;CD180;ITGB2;LY86;LY96;NOD2;CTSS;TLR1;BTK;PLCG2;IRF5;TLR10;CD14;TLR6;IKBKE;TLR2
Immunoregulatory Interactions Between a Lymphoid and a non-Lymphoid Cell	20/223	1.95006e-11	1.14858e-09	0	0	7.85443	193.695	LILRA6;SIGLEC9;CD300A;SIGLEC10;ITGB2;HLA-B;LILRB1;LILRB2;LILRA2;LILRB3;ITGAL;LILRB4;C3;FCGR3A;SIGLEC8;CD300LF;B2M;SIGLEC7;CD33;LAIR1
Interferon Gamma Signaling	14/99	5.07966e-11	2.71992e-09	0	0	12.8943	305.636	SP100;PTAFR;HLA-B;IFI30;HLA-DPB1;TRIM14;IRF8;IRF5;PTPN6;B2M;TRIM22;HLA-DQA1;HLA-DRB1;HLA-DPA1
Parasitic Infection Pathways	20/245	1.07111e-10	4.85294e-09	0	0	7.07846	162.501	LYN;IL10;CYFIP1;SYK;ARPC1B;RHBDF2;IL18;WAS;CYBA;VAV1;C3;PYCARD;HCK;FCGR3A;FCGR2A;C3AR1;BTK;PLCG2;CASP1;NCKAP1L
Leishmania Infection	20/245	1.07111e-10	4.85294e-09	0	0	7.07846	162.501	LYN;IL10;CYFIP1;SYK;ARPC1B;RHBDF2;IL18;WAS;CYBA;VAV1;C3;PYCARD;HCK;FCGR3A;FCGR2A;C3AR1;BTK;PLCG2;CASP1;NCKAP1L
GPVI-mediated Activation Cascade	9/35	5.74207e-10	2.41577e-08	0	0	26.6498	567.055	LYN;SYK;PLCG2;RAC2;LCP2;PTPN6;PIK3CG;VAV1;PIK3R5
RHO GTPase Cycle	25/450	1.74258e-09	6.84255e-08	0	0	4.73284	95.4515	CYFIP1;NCF1;NCF2;DOCK8;NCF4;WAS;SLC1A5;IQGAP2;ARHGAP15;FGD2;FGD3;STK10;ARHGDIB;RAC2;NCKAP1L;RHOH;CYBB;HMHA1;CYBA;ARHGAP27;GMIP;VAV1;DEF6;ARHGAP30;DOCK2
Generation of Second Messenger Molecules	9/41	2.65818e-09	9.78542e-08	0	0	21.6464	427.421	CD4;WAS;PLCG2;HLA-DPB1;LCP2;FYB;HLA-DQA1;HLA-DRB1;HLA-DPA1
Hemostasis	31/707	5.50234e-09	1.9064e-07	0	0	3.73507	71.034	CD84;SERPINA1;ITGAM;GYPC;DOCK8;STXBP2;PLEK;ITGB2;F13A1;ITGAL;PIK3CG;PIK3R5;SPN;INPP5D;PLCG2;RAC2;SLC16A3;SH2B3;LYN;CD74;ABCC4;TGFB1;SYK;LHFPL2;VAV1;APBB1IP;SLC7A7;LCP2;PTPN6;DOCK2;FERMT3
Toll Like Receptor 4 (TLR4) Cascade	14/148	1.10454e-08	3.61431e-07	0	0	8.15883	149.48	ITGAM;RIPK3;CD180;ITGB2;LY86;LY96;NOD2;TLR1;BTK;PLCG2;CD14;TLR6;IKBKE;TLR2
Interleukin-3, Interleukin-5 and GM-CSF Signaling	9/48	1.17359e-08	3.63813e-07	0	0	17.7548	324.214	LYN;HCK;SYK;INPP5D;BLNK;CSF2RB;PTPN6;CSF2RA;VAV1
Platelet Activation, Signaling and Aggregation	18/262	1.44664e-08	3.95166e-07	0	0	5.8213	105.083	LYN;ABCC4;SERPINA1;TGFB1;SYK;STXBP2;PLEK;F13A1;LHFPL2;VAV1;PIK3CG;PIK3R5;APBB1IP;PLCG2;RAC2;LCP2;PTPN6;FERMT3
Diseases Associated With the TLR Signaling Cascade	8/35	1.476e-08	3.95166e-07	0	0	22.7214	409.698	TLR1;UNC93B1;BTK;LY96;TLR10;CD14;TLR6;TLR2
Diseases of Immune System	8/35	1.476e-08	3.95166e-07	0	0	22.7214	409.698	TLR1;UNC93B1;BTK;LY96;TLR10;CD14;TLR6;TLR2
ROS and RNS Production in Phagocytes	8/36	1.8761e-08	4.80445e-07	0	0	21.9088	389.791	NCF1;NCF2;SLC11A1;NCF4;RAC2;CYBB;CYBA;TCIRG1
Cross-presentation of Particulate Exogenous Antigens (Phagosomes)	5/8	2.1318e-08	5.23179e-07	0	0	126.487	2234.23	NCF1;NCF2;NCF4;CYBB;CYBA
RAC2 GTPase Cycle	11/88	2.33441e-08	5.49986e-07	0	0	11.0562	194.291	CYFIP1;NCF1;NCF2;NCF4;RAC2;CYBB;CYBA;NCKAP1L;DOCK2;VAV1;DEF6
Costimulation by the CD28 Family	10/78	8.02413e-08	1.81777e-06	0	0	11.342	185.308	CD86;LYN;CD4;HLA-DPB1;PTPN6;PDCD1LG2;VAV1;HLA-DQA1;HLA-DRB1;HLA-DPA1
PD-1 Signaling	7/30	1.03918e-07	2.26696e-06	0	0	23.2531	373.902	CD4;HLA-DPB1;PTPN6;PDCD1LG2;HLA-DQA1;HLA-DRB1;HLA-DPA1
Signal Transduction	66/2613	1.1762e-07	2.43808e-06	0	0	2.23814	35.7113	CD86;CYFIP1;NCF1;NCF2;ARPC1B;DOCK8;NCF4;IKZF1;TCIRG1;PIK3CG;CXCL16;STK10;LYL1;ADORA3;ARHGDIB;C3AR1;RAC2;CCR5;IKBKE;GPSM3;CMKLR1;SYK;RHOH;CYBB;HMHA1;CYBA;GMIP;VAV1;TGFBR1;RUNX1;APBB1IP;BTK;DOCK2;RGS18;PTAFR;FPR1;WAS;FPR3;CSF2RB;SLC1A5;GPR84;IQGAP2;ARHGAP15;RASAL3;CSF2RA;RASGRP4;PIK3R5;FGD2;C3;FGD3;PLCG2;NCKAP1L;SH2B3;LYN;TGFB1;ARHGAP27;DEF6;MOB1A;ARHGAP30;LPAR5;LPAR6;APOC2;RGS10;PTPN6;PTPN7;PIK3AP1
MyD88 Deficiency (TLR2 4)	6/19	1.20041e-07	2.43808e-06	0	0	35.1446	560.045	TLR1;BTK;LY96;CD14;TLR6;TLR2
Interleukin-10 Signaling	8/46	1.44273e-07	2.83255e-06	0	0	16.1352	254.154	CD86;IL10;IL10RA;PTAFR;FPR1;IL18;CCR5;TNFRSF1B
IRAK4 Deficiency (TLR2 4)	6/20	1.69589e-07	3.22219e-06	0	0	32.6327	508.739	TLR1;BTK;LY96;CD14;TLR6;TLR2
TCR Signaling	11/113	3.16737e-07	5.82994e-06	0	0	8.33577	124.746	CD4;PTPRC;INPP5D;PLCG2;WAS;HLA-DPB1;LCP2;HLA-DQA1;HLA-DRB1;FYB;HLA-DPA1
Signaling by Rho GTPases	27/672	3.27194e-07	5.83992e-06	0	0	3.35763	50.1385	CYFIP1;NCF1;NCF2;ARPC1B;DOCK8;NCF4;WAS;SLC1A5;IQGAP2;ARHGAP15;FGD2;FGD3;STK10;ARHGDIB;RAC2;NCKAP1L;RHOH;CYBB;HMHA1;CYBA;ARHGAP27;GMIP;VAV1;DEF6;ARHGAP30;BTK;DOCK2
RAC3 GTPase Cycle	10/94	4.78805e-07	8.2946e-06	0	0	9.17414	133.502	CYFIP1;NCF1;NCF2;NCF4;ARHGDIB;CYBB;CYBA;NCKAP1L;SLC1A5;ARHGAP15
Signaling by Rho GTPases, Miro GTPases and RHOBTB3	27/688	5.18014e-07	8.71744e-06	0	0	3.27361	47.3798	CYFIP1;NCF1;NCF2;ARPC1B;DOCK8;NCF4;WAS;SLC1A5;IQGAP2;ARHGAP15;FGD2;FGD3;STK10;ARHGDIB;RAC2;NCKAP1L;RHOH;CYBB;HMHA1;CYBA;ARHGAP27;GMIP;VAV1;DEF6;ARHGAP30;BTK;DOCK2
RHO GTPases Activate NADPH Oxidases	6/24	5.63268e-07	9.21569e-06	0	0	25.3758	365.145	NCF1;NCF2;NCF4;RAC2;CYBB;CYBA
Infectious Disease	40/1311	6.68146e-07	1.06362e-05	0	0	2.5826	36.7214	RB1;CYFIP1;ARPC1B;WAS;LY96;NOD2;C3;PYCARD;FCGR3A;C3AR1;PLCG2;BLNK;CASP1;NCKAP1L;CD14;CCR5;B2M;IKBKE;LYN;IL10;ST6GAL1;TGFB1;RIPK3;SYK;RHBDF2;HLA-B;IL18;CYBA;VAV1;RUNX1;IL17RA;TLR1;HCK;CD4;FCGR2A;BTK;PTPN6;TLR6;DOCK2;TLR2
MHC Class II Antigen Presentation	11/126	9.51199e-07	1.47436e-05	0	0	7.38857	102.446	CD74;HLA-DMA;HLA-DMB;HLA-DPB1;IFI30;HLA-DOA;HLA-DQA1;HLA-DRB1;CTSS;CTSC;HLA-DPA1
ER-Phagosome Pathway	9/80	1.12172e-06	1.69408e-05	0	0	9.7368	133.4	TLR1;VAMP8;HLA-B;BTK;LY96;TLR6;CD14;B2M;TLR2
Interleukin-2 Family Signaling	7/44	1.66976e-06	2.45873e-05	0	0	14.4444	192.151	SYK;INPP5D;CSF2RB;PTPN6;LGALS9;CSF2RA;HAVCR2
Phosphorylation of CD3 and TCR Zeta Chains	6/29	1.88041e-06	2.70136e-05	0	0	19.8543	261.759	CD4;PTPRC;HLA-DPB1;HLA-DQA1;HLA-DRB1;HLA-DPA1
Disease	54/2131	2.07563e-06	2.91082e-05	0	0	2.17579	28.4707	RB1;CD86;CYFIP1;ARPC1B;PYCARD;FCGR3A;C3AR1;RAC2;BLNK;CASP1;CCR5;B2M;IKBKE;IL10;ST6GAL1;RIPK3;SYK;RHBDF2;HLA-B;IL18;CYBA;VAV1;TGFBR1;RUNX1;IL17RA;APBB1IP;TLR1;HCK;SLC7A7;BIN2;BTK;TLR10;TLR6;DOCK2;TLR2;BCL2A1;UNC93B1;WAS;LY96;CSF2RB;NOD2;CSF2RA;C3;PLCG2;NCKAP1L;CD14;LYN;TGFB1;IL10RA;CD4;FCGR2A;TBXAS1;PTPN6;PIK3AP1
Fcgamma Receptor (FCGR) Dependent Phagocytosis	12/168	2.58577e-06	3.54191e-05	0	0	5.95287	76.5866	LYN;CYFIP1;HCK;FCGR3A;FCGR2A;SYK;ARPC1B;BTK;PLCG2;WAS;NCKAP1L;VAV1
Signaling by CSF1 (M-CSF) in Myeloid Cells	6/31	2.85057e-06	3.81588e-05	0	0	18.2641	233.196	LYN;CSF1R;HCK;INPP5D;PLCG2;GAB3
Antigen Activates B Cell Receptor (BCR) Leading to Generation of Second Messengers	9/95	4.78181e-06	6.25886e-05	0	0	8.03239	98.4023	LYN;SYK;BLNK;BTK;PLCG2;DAPP1;PTPN6;PIK3AP1;VAV1
CDC42 GTPase Cycle	11/155	7.22008e-06	9.24484e-05	0	0	5.89187	69.7517	FGD3;ARHGAP30;DOCK8;ARHGDIB;WAS;HMHA1;ARHGAP27;IQGAP2;GMIP;DEF6;FGD2
Regulation of TLR by Endogenous Ligand	5/22	8.61074e-06	0.000105661	0	0	22.3054	260.137	TLR1;LY96;CD14;TLR6;TLR2
Regulation of Signaling by CBL	5/22	8.61074e-06	0.000105661	0	0	22.3054	260.137	LYN;HCK;SYK;BLNK;VAV1
Other Interleukin Signaling	5/24	1.36e-05	0.000163477	0	0	19.9555	223.61	CSF1R;CD4;CSF3R;STXBP2;IL16
Cell Surface Interactions at the Vascular Wall	13/233	1.48379e-05	0.00017479	0	0	4.57603	50.8778	LYN;CD74;CD84;TGFB1;ITGAM;GYPC;ITGB2;ITGAL;SPN;SLC7A7;INPP5D;PTPN6;SLC16A3
Signaling by Erythropoietin	5/25	1.68168e-05	0.000194217	0	0	18.9567	208.394	LYN;PLCG2;PIK3CG;VAV1;PIK3R5
Interleukin-4 and Interleukin-13 Signaling	9/112	1.83904e-05	0.000208306	0	0	6.70085	73.0639	IL10;TGFB1;ITGAM;ALOX5;ITGB2;IL18;F13A1;TNFRSF1B;BATF
Parasite Infection	10/142	2.0172e-05	0.000216024	0	0	5.82383	62.9626	LYN;CYFIP1;HCK;FCGR3A;SYK;ARPC1B;BTK;WAS;NCKAP1L;VAV1
FCGR3A-mediated Phagocytosis	10/142	2.0172e-05	0.000216024	0	0	5.82383	62.9626	LYN;CYFIP1;HCK;FCGR3A;SYK;ARPC1B;BTK;WAS;NCKAP1L;VAV1
Leishmania Phagocytosis	10/142	2.0172e-05	0.000216024	0	0	5.82383	62.9626	LYN;CYFIP1;HCK;FCGR3A;SYK;ARPC1B;BTK;WAS;NCKAP1L;VAV1
Translocation of ZAP-70 to Immunological Synapse	5/26	2.05964e-05	0.00021663	0	0	18.0531	194.8	CD4;HLA-DPB1;HLA-DQA1;HLA-DRB1;HLA-DPA1
Interferon Signaling	14/280	2.38784e-05	0.000246744	0	0	4.08241	43.4472	SP100;PTAFR;HLA-B;IFI30;HLA-DPB1;TRIM14;IRF8;IRF5;PTPN6;B2M;TRIM22;HLA-DQA1;HLA-DRB1;HLA-DPA1
Cell Recruitment (Pro-Inflammatory Response)	5/27	2.50052e-05	0.000249628	0	0	17.2316	182.594	C3;PYCARD;C3AR1;CASP1;IL18
Purinergic Signaling in Leishmaniasis Infection	5/27	2.50052e-05	0.000249628	0	0	17.2316	182.594	C3;PYCARD;C3AR1;CASP1;IL18
DAP12 Interactions	6/45	2.69981e-05	0.000265032	0	0	11.6994	123.075	SYK;PLCG2;HLA-B;BTK;LCP2;B2M
DAP12 Signaling	5/29	3.59952e-05	0.00034756	0	0	15.7941	161.607	SYK;PLCG2;BTK;LCP2;B2M
SARS-CoV Infections	19/498	3.94434e-05	0.000374712	0	0	3.10491	31.4858	RB1;ST6GAL1;RIPK3;SYK;HLA-B;NOD2;VAV1;RUNX1;IL17RA;TLR1;PYCARD;BTK;PLCG2;BLNK;CASP1;PTPN6;B2M;IKBKE;TLR2
VEGFA-VEGFR2 Pathway	8/99	5.1705e-05	0.000483401	0	0	6.71963	66.3225	CYFIP1;NCF1;NCF2;NCF4;CYBB;CYBA;NCKAP1L;VAV1
Signaling by the B Cell Receptor (BCR)	10/162	6.22864e-05	0.00057323	0	0	5.05237	48.926	LYN;SYK;BTK;PLCG2;REL;BLNK;DAPP1;PTPN6;PIK3AP1;VAV1
Signaling by VEGF	8/108	9.59786e-05	0.000869713	0	0	6.11206	56.545	CYFIP1;NCF1;NCF2;NCF4;CYBB;CYBA;NCKAP1L;VAV1
RHO GTPases Activate WASPs and WAVEs	5/36	0.00010594	0.000931321	0	0	12.2233	111.876	CYFIP1;ARPC1B;WAS;BTK;NCKAP1L
Detoxification of Reactive Oxygen Species	5/36	0.00010594	0.000931321	0	0	12.2233	111.876	NCF1;NCF2;NCF4;CYBB;CYBA
Regulation of Actin Dynamics for Phagocytic Cup Formation	9/143	0.000124999	0.00108271	0	0	5.14252	46.2169	CYFIP1;FCGR3A;FCGR2A;SYK;ARPC1B;BTK;WAS;NCKAP1L;VAV1
Class I MHC Mediated Antigen Processing & Presentation	15/373	0.000145945	0.00124582	0	0	3.24754	28.6832	NCF1;NCF2;NCF4;HLA-B;CYBB;LY96;CYBA;CTSS;VAMP8;TLR1;BTK;CD14;TLR6;B2M;TLR2
TRIF-mediated Programmed Cell Death	3/9	0.000182118	0.00153239	0	0	37.6508	324.205	RIPK3;LY96;CD14
Inactivation of CSF3 (G-CSF) Signaling	4/25	0.00030609	0.00253925	0	0	14.3872	116.416	LYN;HCK;CSF3R;SYK
Platelet Degranulation	8/128	0.00031068	0.00254154	0	0	5.0882	41.0961	ABCC4;TGFB1;SERPINA1;STXBP2;PLEK;F13A1;LHFPL2;FERMT3
GPCR Downstream Signalling	20/633	0.000315855	0.00254847	0	0	2.54646	20.525	RGS18;PTAFR;FPR1;FPR3;GPR84;VAV1;PIK3CG;PIK3R5;FGD2;CXCL16;C3;FGD3;LPAR5;LPAR6;ADORA3;C3AR1;BTK;RGS10;CCR5;GPSM3
Response to Elevated Platelet Cytosolic Ca2+	8/133	0.00040232	0.00320225	0	0	4.88342	38.1799	ABCC4;TGFB1;SERPINA1;STXBP2;PLEK;F13A1;LHFPL2;FERMT3
Interleukin Receptor SHC Signaling	4/27	0.00041591	0.00326628	0	0	13.1348	102.255	INPP5D;CSF2RB;PTPN6;CSF2RA
PECAM1 Interactions	3/12	0.000463116	0.00349712	0	0	25.0967	192.681	LYN;INPP5D;PTPN6
Endosomal Vacuolar Pathway	3/12	0.000463116	0.00349712	0	0	25.0967	192.681	HLA-B;B2M;CTSS
Erythropoietin Activates Phosphoinositide-3-kinase (PI3K)	3/12	0.000463116	0.00349712	0	0	25.0967	192.681	LYN;PIK3CG;PIK3R5
Signaling by GPCR	21/706	0.000497332	0.00370795	0	0	2.3935	18.2056	RGS18;PTAFR;FPR1;FPR3;GPR84;VAV1;PIK3CG;PIK3R5;FGD2;CXCL16;C3;FGD3;LPAR5;LPAR6;ADORA3;C3AR1;BTK;RGS10;CCR5;GPSM3;CMKLR1
SARS-CoV-2 Activates Modulates Innate and Adaptive Immune Responses	8/138	0.000514824	0.00379039	0	0	4.6944	35.5445	TLR1;HLA-B;PTPN6;NOD2;B2M;IKBKE;IL17RA;TLR2
RHO GTPase Effectors	12/291	0.000534541	0.00388697	0	0	3.30758	24.9196	CYFIP1;NCF1;NCF2;ARPC1B;NCF4;BTK;RAC2;WAS;CYBB;NCKAP1L;CYBA;IQGAP2
The Role of Nef in HIV-1 Replication and Disease Pathogenesis	4/29	0.000551284	0.00395984	0	0	12.0828	90.6601	HCK;CD4;DOCK2;B2M
Viral Infection Pathways	27/1029	0.000577041	0.00409491	0	0	2.12093	15.817	RB1;LY96;NOD2;PYCARD;PLCG2;BLNK;CASP1;CD14;CCR5;B2M;IKBKE;ST6GAL1;TGFB1;RIPK3;SYK;HLA-B;VAV1;RUNX1;IL17RA;TLR1;HCK;CD4;BTK;PTPN6;TLR6;DOCK2;TLR2
Signaling by CSF3 (G-CSF)	4/30	0.000629524	0.00441416	0	0	11.6174	85.6269	LYN;HCK;CSF3R;SYK
SARS-CoV-1 Activates Modulates Innate Immune Responses	5/54	0.000732081	0.00507289	0	0	7.72606	55.7792	PYCARD;RIPK3;CASP1;IKBKE;RUNX1
Regulation of TBK1, IKK? (IKBKE)-mediated Activation of IRF3, IRF7	3/14	0.000751352	0.00514589	0	0	20.5316	147.697	LY96;CD14;IKBKE
RHOA GTPase Cycle	8/149	0.000852831	0.00569262	0	0	4.32574	30.5698	STK10;ARHGAP30;ARHGDIB;HMHA1;GMIP;DOCK2;VAV1;DEF6
MyD88 MAL(TIRAP) Cascade Initiated on Plasma Membrane	7/115	0.000860175	0.00569262	0	0	4.9307	34.8027	TLR1;BTK;LY96;CD14;TLR6;NOD2;TLR2
Toll Like Receptor TLR6 TLR2 Cascade	7/115	0.000860175	0.00569262	0	0	4.9307	34.8027	TLR1;BTK;LY96;CD14;TLR6;NOD2;TLR2
Toll Like Receptor 2 (TLR2) Cascade	7/118	0.001001	0.00647901	0	0	4.7967	33.1297	TLR1;BTK;LY96;CD14;TLR6;NOD2;TLR2
Toll Like Receptor TLR1 TLR2 Cascade	7/118	0.001001	0.00647901	0	0	4.7967	33.1297	TLR1;BTK;LY96;CD14;TLR6;NOD2;TLR2
Regulation of KIT Signaling	3/16	0.00113349	0.00723248	0	0	17.3711	117.819	LYN;PTPN6;SH2B3
Nuclear Events Stimulated by ALK Signaling in Cancer	4/35	0.00114197	0.00723248	0	0	9.74119	65.9966	RB1;BCL2A1;IL10RA;PTPN6
FCGR3A-mediated IL10 Synthesis	7/121	0.00115937	0.00726453	0	0	4.66976	31.567	LYN;IL10;HCK;FCGR3A;FCGR2A;SYK;PLCG2
Anti-inflammatory Response Favouring Leishmania Parasite Infection	8/159	0.00129672	0.00795593	0	0	4.03721	26.839	LYN;IL10;HCK;FCGR3A;FCGR2A;SYK;RHBDF2;PLCG2
Leishmania Parasite Growth and Survival	8/159	0.00129672	0.00795593	0	0	4.03721	26.839	LYN;IL10;HCK;FCGR3A;FCGR2A;SYK;RHBDF2;PLCG2
Downstream TCR Signaling	6/91	0.00133078	0.00808073	0	0	5.35544	35.4637	CD4;INPP5D;HLA-DPB1;HLA-DQA1;HLA-DRB1;HLA-DPA1
FLT3 Signaling	4/38	0.00156066	0.00937986	0	0	8.88032	57.3904	HCK;SYK;SLA;SH2B3
Activation of IRF3, IRF7 Mediated by TBK1, IKK? (IKBKE)	3/18	0.00161963	0.00963598	0	0	15.0534	96.7267	LY96;CD14;IKBKE
Antimicrobial Peptides	6/95	0.00166075	0.00978184	0	0	5.1137	32.7302	TLR1;CD4;SLC11A1;RNASE6;LYZ;TLR2
Signaling by SCF-KIT	4/43	0.00247779	0.0142085	0	0	7.73986	46.4422	LYN;PTPN6;SH2B3;VAV1
Biosynthesis of Lipoxins (LX)	2/6	0.00253292	0.0142085	0	0	37.5114	224.258	ALOX5;ALOX5AP
FLT3 Signaling Through SRC Family Kinases	2/6	0.00253292	0.0142085	0	0	37.5114	224.258	HCK;SYK
SMAD2 3 Phosphorylation Motif Mutants in Cancer	2/6	0.00253292	0.0142085	0	0	37.5114	224.258	TGFB1;TGFBR1
TGFBR1 KD Mutants in Cancer	2/6	0.00253292	0.0142085	0	0	37.5114	224.258	TGFB1;TGFBR1
Interleukin-37 Signaling	3/21	0.00256356	0.0142447	0	0	12.5426	74.8338	CASP1;PTPN6;PTPN7
Diseases of Signal Transduction by Growth Factor Receptors and Second Messengers	14/451	0.00290426	0.015987	0	0	2.46312	14.3885	RB1;LYN;IL10;CD86;TGFB1;BCL2A1;IL10RA;VAV1;TGFBR1;APBB1IP;BIN2;RAC2;PTPN6;PIK3AP1
RHOG GTPase Cycle	5/74	0.00301016	0.0164165	0	0	5.48105	31.8217	CYFIP1;ARHGDIB;DOCK2;IQGAP2;VAV1
IKK Complex Recruitment Mediated by RIP1	3/23	0.00334761	0.0180894	0	0	11.2872	64.3316	RIPK3;LY96;CD14
G Alpha (I) Signalling Events	11/316	0.00341879	0.0181616	0	0	2.75887	15.6662	C3;RGS18;LPAR5;ADORA3;C3AR1;FPR1;RGS10;FPR3;CCR5;GPSM3;CXCL16
FCERI Mediated Ca+2 Mobilization	6/110	0.00347387	0.0181616	0	0	4.37281	24.761	LYN;SYK;BTK;PLCG2;LCP2;VAV1
Erythropoietin Activates Phospholipase C Gamma (PLCG)	2/7	0.00351514	0.0181616	0	0	30.0076	169.563	LYN;PLCG2
Loss of Function of SMAD2 3 in Cancer	2/7	0.00351514	0.0181616	0	0	30.0076	169.563	TGFB1;TGFBR1
Loss of Function of TGFBR1 in Cancer	2/7	0.00351514	0.0181616	0	0	30.0076	169.563	TGFB1;TGFBR1
Basigin Interactions	3/25	0.00426363	0.0218372	0	0	10.2601	55.9957	SPN;SLC7A7;SLC16A3
Defective CSF2RA Causes SMDP4	2/8	0.00464599	0.0228041	0	0	25.0051	134.321	CSF2RB;CSF2RA
Defective CSF2RB Causes SMDP5	2/8	0.00464599	0.0228041	0	0	25.0051	134.321	CSF2RB;CSF2RA
Signaling by TGF-beta Receptor Complex in Cancer	2/8	0.00464599	0.0228041	0	0	25.0051	134.321	TGFB1;TGFBR1
TGFBR3 Regulates TGF-beta Signaling	2/8	0.00464599	0.0228041	0	0	25.0051	134.321	TGFB1;TGFBR1
Interleukin-18 Signaling	2/8	0.00464599	0.0228041	0	0	25.0051	134.321	ALOX5;IL18
Fc Epsilon Receptor (FCERI) Signaling	8/197	0.00486481	0.0236808	0	0	3.21924	17.1448	LYN;LAT2;SYK;BTK;PLCG2;LCP2;VAV1;RASGRP4
SARS-CoV-1 Infection	7/157	0.00501439	0.0241884	0	0	3.54251	18.7591	RB1;PYCARD;ST6GAL1;RIPK3;CASP1;IKBKE;RUNX1
Class A 1 (Rhodopsin-like Receptors)	11/333	0.00505123	0.0241884	0	0	2.61093	13.8069	C3;LPAR5;LPAR6;ADORA3;PTAFR;C3AR1;FPR1;FPR3;CCR5;CMKLR1;CXCL16
Nef and Signal Transduction	2/9	0.00592138	0.0270364	0	0	21.4318	109.928	HCK;DOCK2
CD163 Mediating an Anti-Inflammatory Response	2/9	0.00592138	0.0270364	0	0	21.4318	109.928	IL10;RHBDF2
Phase 3 - Rapid Repolarisation	2/9	0.00592138	0.0270364	0	0	21.4318	109.928	KCNE3;KCNQ1
Formyl Peptide Receptors Bind Formyl Peptides and Many Other Ligands	2/9	0.00592138	0.0270364	0	0	21.4318	109.928	FPR1;FPR3
Synthesis of 5-Eicosatetraenoic Acids	2/9	0.00592138	0.0270364	0	0	21.4318	109.928	ALOX5;ALOX5AP
Interleukin-1 Processing	2/9	0.00592138	0.0270364	0	0	21.4318	109.928	CASP1;IL18
Dectin-2 Family	3/30	0.00716913	0.0324817	0	0	8.35793	41.2712	LYN;SYK;PLCG2
RUNX3 Regulates p14-ARF	2/10	0.00733733	0.0327401	0	0	18.7519	92.1615	TGFB1;RUNX1
Diseases Associated With Surfactant Metabolism	2/10	0.00733733	0.0327401	0	0	18.7519	92.1615	CSF2RB;CSF2RA
Arachidonate Metabolism	4/59	0.00775089	0.0343254	0	0	5.4838	26.651	ALOX5;ALOX5AP;TBXAS1;PTGS1
Signaling by ALK Fusions and Activated Point Mutants	5/93	0.00793433	0.0346172	0	0	4.29349	20.7657	RB1;IL10;BCL2A1;IL10RA;PTPN6
Signaling by ALK in Cancer	5/93	0.00793433	0.0346172	0	0	4.29349	20.7657	RB1;IL10;BCL2A1;IL10RA;PTPN6
FCGR Activation	5/94	0.00829171	0.0359104	0	0	4.24503	20.3443	LYN;HCK;FCGR3A;FCGR2A;SYK
G-protein Beta Gamma Signalling	3/32	0.00859009	0.0369311	0	0	7.78073	37.0141	BTK;PIK3CG;PIK3R5
SARS-CoV-2-host Interactions	8/218	0.0087715	0.0374378	0	0	2.8942	13.7077	TLR1;HLA-B;PTPN6;NOD2;B2M;IKBKE;IL17RA;TLR2
Modulation by Mtb of Host Immune System	2/11	0.00888991	0.0376702	0	0	16.6675	78.718	B2M;TLR2
SARS-CoV-2 Infection	10/313	0.00918813	0.0386558	0	0	2.51498	11.7949	RB1;TLR1;ST6GAL1;HLA-B;PTPN6;NOD2;B2M;IKBKE;IL17RA;TLR2
Binding and Entry of HIV Virion	2/12	0.0105753	0.043865	0	0	15	68.2386	CD4;CCR5
CD28 Dependent Vav1 Pathway	2/12	0.0105753	0.043865	0	0	15	68.2386	CD86;VAV1
Interleukin-1 Family Signaling	6/140	0.0109833	0.0450363	0	0	3.38864	15.2874	ALOX5;CASP1;IL18;PTPN6;NOD2;PTPN7
CD28 Co-Stimulation	3/35	0.0110106	0.0450363	0	0	7.05021	31.7887	CD86;LYN;VAV1
Trafficking and Processing of Endosomal TLR	2/13	0.0123897	0.0503277	0	0	13.6357	59.8728	UNC93B1;CTSS
RHOH GTPase Cycle	3/37	0.0128211	0.0517235	0	0	6.63482	28.9057	ARHGDIB;RHOH;SLC1A5
Erythropoietin Activates RAS	2/14	0.0143294	0.057415	0	0	12.4987	53.0627	LYN;VAV1
MyD88-independent TLR4 Cascade	5/110	0.0156118	0.0617138	0	0	3.59524	14.9552	RIPK3;LY96;CD14;NOD2;IKBKE
TRIF (TICAM1)-mediated TLR4 Signaling	5/110	0.0156118	0.0617138	0	0	3.59524	14.9552	RIPK3;LY96;CD14;NOD2;IKBKE
FCERI Mediated MAPK Activation	5/111	0.0161769	0.0626896	0	0	3.56114	14.6868	LYN;SYK;PLCG2;LCP2;VAV1
Negative Regulation of FLT3	2/15	0.0163908	0.0626896	0	0	11.5367	47.4278	SLA;SH2B3
Phase 2 - Plateau Phase	2/15	0.0163908	0.0626896	0	0	11.5367	47.4278	KCNE3;KCNQ1
IRAK2 Mediated Activation of TAK1 Complex Upon TLR7 8 or 9 Stimulation	2/15	0.0163908	0.0626896	0	0	11.5367	47.4278	LY96;CD14
Synthesis of Prostaglandins (PG) and Thromboxanes (TX)	2/15	0.0163908	0.0626896	0	0	11.5367	47.4278	TBXAS1;PTGS1
SARS-CoV-1-host Interactions	5/112	0.0167554	0.0636705	0	0	3.52768	14.4248	PYCARD;RIPK3;CASP1;IKBKE;RUNX1
Nucleotide-like (Purinergic) Receptors	2/16	0.0185705	0.0687924	0	0	10.7121	42.7004	LPAR6;ADORA3
Signal Regulatory Protein Family Interactions	2/16	0.0185705	0.0687924	0	0	10.7121	42.7004	PTPN6;FYB
TGF-beta Receptor Signaling in EMT (Epithelial to Mesenchymal Transition)	2/16	0.0185705	0.0687924	0	0	10.7121	42.7004	TGFB1;TGFBR1
TRAF6-mediated Induction of TAK1 Complex Within TLR4 Complex	2/16	0.0185705	0.0687924	0	0	10.7121	42.7004	LY96;CD14
Interferon Alpha Beta Signaling	4/78	0.020011	0.0736655	0	0	4.07186	15.927	HLA-B;IRF8;IRF5;PTPN6
The NLRP3 Inflammasome	2/17	0.0208648	0.0763314	0	0	9.99747	38.6871	PYCARD;CASP1
G Alpha (12 13) Signalling Events	4/80	0.0217417	0.0790485	0	0	3.96431	15.1774	FGD3;BTK;VAV1;FGD2
Caspase Activation via Death Receptors in the Presence of Ligand	2/18	0.0232704	0.0840877	0	0	9.37215	35.2446	LY96;CD14
Constitutive Signaling by Aberrant PI3K in Cancer	4/83	0.0245046	0.0880075	0	0	3.81318	14.1427	CD86;RAC2;PIK3AP1;VAV1
Biosynthesis of Specialized Proresolving Mediators (SPMs)	2/19	0.0257841	0.0920414	0	0	8.8204	32.265	ALOX5;ALOX5AP
Integrin Cell Surface Interactions	4/85	0.0264592	0.0938822	0	0	3.71865	13.5067	ITGAM;ITGB2;COL8A2;ITGAL
Signaling by Receptor Tyrosine Kinases	13/536	0.0270435	0.0949651	0	0	1.89502	6.84161	LYN;CYFIP1;NCF1;NCF2;NCF4;CYBB;CYBA;TCIRG1;VAV1;LYL1;NCKAP1L;PTPN6;SH2B3
Defensins	3/49	0.0270868	0.0949651	0	0	4.90101	17.6863	TLR1;CD4;TLR2
Regulation of Complement Cascade	5/128	0.0279341	0.0973561	0	0	3.06629	10.9709	C3;C1QB;C1QA;C3AR1;C1QC
Synthesis of Leukotrienes (LT) and Eoxins (EX)	2/20	0.0284024	0.0976118	0	0	8.32995	29.6653	ALOX5;ALOX5AP
Vitamin B5 (Pantothenate) Metabolism	2/20	0.0284024	0.0976118	0	0	8.32995	29.6653	VNN1;VNN2
CLEC7A (Dectin-1) Signaling	4/87	0.0285046	0.0976118	0	0	3.62868	12.9097	PYCARD;SYK;CLEC7A;PLCG2
C-type Lectin Receptors (CLRs)	5/131	0.0304515	0.103676	0	0	2.99283	10.4498	PYCARD;LYN;SYK;CLEC7A;PLCG2
CTLA4 Inhibitory Signaling	2/21	0.0311223	0.105351	0	0	7.89113	27.3809	CD86;LYN
Synthesis of PIPs at the Plasma Membrane	3/53	0.033148	0.111567	0	0	4.50802	15.3578	INPP5D;PIK3CG;PIK3R5
Nef-mediates Down Modulation of Cell Surface Receptors by Recruiting Them to Clathrin Adapters	2/22	0.0339406	0.112944	0	0	7.4962	25.3607	CD4;B2M
Early Phase of HIV Life Cycle	2/22	0.0339406	0.112944	0	0	7.4962	25.3607	CD4;CCR5
RHOJ GTPase Cycle	3/55	0.0364209	0.120516	0	0	4.33419	14.3575	DOCK8;WAS;SLC1A5
Azathioprine ADME	2/23	0.0368542	0.121269	0	0	7.13887	23.5639	ABCC4;VAV1
Complement Cascade	5/139	0.0378454	0.123839	0	0	2.813	9.21046	C3;C1QB;C1QA;C3AR1;C1QC
Interleukin-12 Family Signaling	3/56	0.0381173	0.124039	0	0	4.2522	13.8923	IL10;EBI3;LCP1
Growth Hormone Receptor Signaling	2/24	0.0398602	0.128998	0	0	6.81403	21.9574	LYN;PTPN6
Transcriptional Regulation of Granulopoiesis	3/58	0.0416291	0.133987	0	0	4.09715	13.0247	CSF3R;SPI1;RUNX1
G Beta Gamma Signalling Through PI3Kgamma	2/25	0.0429556	0.136761	0	0	6.51744	20.5142	PIK3CG;PIK3R5
Inflammasomes	2/25	0.0429556	0.136761	0	0	6.51744	20.5142	PYCARD;CASP1
NRAGE Signals Death Through JNK	3/59	0.0434441	0.137573	0	0	4.02379	12.6197	FGD3;VAV1;FGD2
Downregulation of TGF-beta Receptor Signaling	2/26	0.0461374	0.144548	0	0	6.24556	19.2122	TGFB1;TGFBR1
Synthesis of IP3 and IP4 in the Cytosol	2/26	0.0461374	0.144548	0	0	6.24556	19.2122	INPP5D;PLCG2
Nucleotide-binding Domain, Leucine Rich Repeat Containing Receptor (NLR) Signaling Pathways	3/61	0.0471906	0.146291	0	0	3.88464	11.862	PYCARD;CASP1;NOD2
Regulated Necrosis	3/61	0.0471906	0.146291	0	0	3.88464	11.862	RIPK3;CASP1;IL18
GPCR Ligand Binding	11/467	0.0476207	0.146851	0	0	1.83096	5.57433	C3;LPAR5;LPAR6;ADORA3;PTAFR;C3AR1;FPR1;FPR3;CCR5;CMKLR1;CXCL16
Peptide Ligand-Binding Receptors	6/198	0.0487142	0.149441	0	0	2.35799	7.12533	C3;C3AR1;FPR1;FPR3;CCR5;CXCL16
Pyroptosis	2/27	0.049403	0.149884	0	0	5.99544	18.0327	CASP1;IL18
Integrin Signaling	2/27	0.049403	0.149884	0	0	5.99544	18.0327	APBB1IP;SYK
Initial Triggering of Complement	4/104	0.0496222	0.149884	0	0	3.0092	9.03757	C3;C1QB;C1QA;C1QC
Caspase Activation via Extrinsic Apoptotic Signalling Pathway	2/28	0.0527496	0.158518	0	0	5.76455	16.9605	LY96;CD14
Role of Phospholipids in Phagocytosis	4/107	0.0540444	0.160769	0	0	2.9211	8.52363	FCGR3A;FCGR2A;SYK;PLCG2
Toll Like Receptor 7 8 (TLR7 8) Cascade	4/107	0.0540444	0.160769	0	0	2.9211	8.52363	LY96;IRF5;CD14;NOD2
TNFs Bind Their Physiological Receptors	2/29	0.0561743	0.166265	0	0	5.55077	15.9823	TNFSF8;TNFRSF1B
RSV-host Interactions	4/109	0.0571076	0.168182	0	0	2.86517	8.20246	LY96;CD14;TLR6;TLR2
PI3K AKT Signaling in Cancer	4/110	0.0586735	0.171083	0	0	2.838	8.0479	CD86;RAC2;PIK3AP1;VAV1
Toll Like Receptor 9 (TLR9) Cascade	4/110	0.0586735	0.171083	0	0	2.838	8.0479	LY96;IRF5;CD14;NOD2
Surfactant Metabolism	2/30	0.0596747	0.173145	0	0	5.35225	15.0872	CSF2RB;CSF2RA
PI5P, PP2A and IER3 Regulate PI3K AKT Signaling	4/111	0.0602621	0.173992	0	0	2.81133	7.89717	CD86;RAC2;PIK3AP1;VAV1
Antigen Presentation Folding, Assembly and Peptide Loading of Class I MHC	2/31	0.0632481	0.176764	0	0	5.16743	14.2657	HLA-B;B2M
Alternative Complement Activation	1/5	0.0645235	0.176764	0	0	18.6847	51.2095	C3
Biosynthesis of E-series 18(S)-resolvins	1/5	0.0645235	0.176764	0	0	18.6847	51.2095	ALOX5
RUNX1 Regulates Expression of Components of Tight Junctions	1/5	0.0645235	0.176764	0	0	18.6847	51.2095	RUNX1
RUNX1 Regulates Transcription of Genes Involved in Interleukin Signaling	1/5	0.0645235	0.176764	0	0	18.6847	51.2095	RUNX1
Signaling by Membrane-Tethered Fusions of PDGFRA or PDGFRB	1/5	0.0645235	0.176764	0	0	18.6847	51.2095	BIN2
IRAK4 Deficiency (TLR5)	1/5	0.0645235	0.176764	0	0	18.6847	51.2095	TLR10
Intestinal Absorption	1/5	0.0645235	0.176764	0	0	18.6847	51.2095	SLC2A5
The IPAF Inflammasome	1/5	0.0645235	0.176764	0	0	18.6847	51.2095	CASP1
The Fatty Acid Cycling Model	1/5	0.0645235	0.176764	0	0	18.6847	51.2095	UCP2
Trafficking of Myristoylated Proteins to the Cilium	1/5	0.0645235	0.176764	0	0	18.6847	51.2095	RP2
Respiratory Syncytial Virus (RSV) Attachment and Entry	2/32	0.066892	0.182404	0	0	4.99493	13.5097	LY96;CD14
Potential Therapeutics for SARS	5/164	0.0675234	0.183278	0	0	2.36768	6.38157	SYK;BTK;PLCG2;BLNK;VAV1
Amino Acid Transport Across the Plasma Membrane	2/33	0.0706038	0.189889	0	0	4.83356	12.8122	SLC7A7;SLC1A5
Cargo Concentration in the ER	2/33	0.0706038	0.189889	0	0	4.83356	12.8122	SERPINA1;CTSC
Negative Regulation of the PI3K AKT Network	4/118	0.0720135	0.1928	0	0	2.63776	6.9397	CD86;RAC2;PIK3AP1;VAV1
Biosynthesis of EPA-derived SPMs	1/6	0.0769216	0.196986	0	0	14.947	38.3385	ALOX5
CLEC7A Inflammasome Pathway	1/6	0.0769216	0.196986	0	0	14.947	38.3385	PYCARD
Proton-coupled Monocarboxylate Transport	1/6	0.0769216	0.196986	0	0	14.947	38.3385	SLC16A3
RUNX1 Regulates Estrogen Receptor Mediated Transcription	1/6	0.0769216	0.196986	0	0	14.947	38.3385	RUNX1
RUNX1 Regulates Transcription of Genes Involved in BCR Signaling	1/6	0.0769216	0.196986	0	0	14.947	38.3385	RUNX1
RUNX1 Regulates Transcription of Genes Involved in WNT Signaling	1/6	0.0769216	0.196986	0	0	14.947	38.3385	RUNX1
RUNX3 Regulates Immune Response and Cell Migration	1/6	0.0769216	0.196986	0	0	14.947	38.3385	ITGAL
SARS-CoV-1-mediated Effects on Programmed Cell Death	1/6	0.0769216	0.196986	0	0	14.947	38.3385	RIPK3
SLC15A4 TASL-dependent IRF5 Activation	1/6	0.0769216	0.196986	0	0	14.947	38.3385	IRF5
TLR3-mediated TICAM1-dependent Programmed Cell Death	1/6	0.0769216	0.196986	0	0	14.947	38.3385	RIPK3
Cell Death Signalling via NRAGE, NRIF and NADE	3/76	0.0800065	0.203999	0	0	3.08407	7.78928	FGD3;VAV1;FGD2
NOD1 2 Signaling Pathway	2/37	0.0860836	0.217611	0	0	4.28028	10.4971	CASP1;NOD2
Gene and Protein Expression by JAK-STAT Signaling After Interleukin-12 Stimulation	2/37	0.0860836	0.217611	0	0	4.28028	10.4971	IL10;LCP1
Host Interactions of HIV Factors	4/126	0.0867616	0.217896	0	0	2.46379	6.02296	HCK;CD4;DOCK2;B2M
Activation of C3 and C5	1/7	0.0891561	0.217896	0	0	12.4552	30.1087	C3
RUNX1 Regulates Transcription of Genes Involved in Differentiation of Myeloid Cells	1/7	0.0891561	0.217896	0	0	12.4552	30.1087	RUNX1
RUNX3 Regulates CDKN1A Transcription	1/7	0.0891561	0.217896	0	0	12.4552	30.1087	TGFB1
Replication of the SARS-CoV-1 Genome	1/7	0.0891561	0.217896	0	0	12.4552	30.1087	RB1
Replication of the SARS-CoV-2 Genome	1/7	0.0891561	0.217896	0	0	12.4552	30.1087	RB1
Erythropoietin Activates STAT5	1/7	0.0891561	0.217896	0	0	12.4552	30.1087	LYN
Mitochondrial Uncoupling	1/7	0.0891561	0.217896	0	0	12.4552	30.1087	UCP2
Amyloid Fiber Formation	3/80	0.0900636	0.219204	0	0	2.92327	7.03701	TGFBI;LYZ;B2M
Beta Defensins	2/39	0.0941709	0.227322	0	0	4.0485	9.56518	TLR1;TLR2
Platelet Aggregation (Plug Formation)	2/39	0.0941709	0.227322	0	0	4.0485	9.56518	APBB1IP;SYK
PI Metabolism	3/84	0.100619	0.235667	0	0	2.77834	6.38024	INPP5D;PIK3CG;PIK3R5
Transport of Bile Salts and Organic Acids, Metal Ions and Amine Compounds	3/84	0.100619	0.235667	0	0	2.77834	6.38024	SLC11A1;SLC16A3;RUNX1
Respiratory Syncytial Virus Infection Pathway	4/133	0.100769	0.235667	0	0	2.32926	5.34548	LY96;CD14;TLR6;TLR2
mRNA Editing C to U Conversion	1/8	0.101229	0.235667	0	0	10.6753	24.4504	APOBEC3C
Biosynthesis of Maresins	1/8	0.101229	0.235667	0	0	10.6753	24.4504	ALOX5
RUNX1 Regulates Transcription of Genes Involved in Differentiation of Keratinocytes	1/8	0.101229	0.235667	0	0	10.6753	24.4504	RUNX1
SARS-CoV-1 Genome Replication and Transcription	1/8	0.101229	0.235667	0	0	10.6753	24.4504	RB1
SARS-CoV-2 Genome Replication and Transcription	1/8	0.101229	0.235667	0	0	10.6753	24.4504	RB1
Formation of the Editosome	1/8	0.101229	0.235667	0	0	10.6753	24.4504	APOBEC3C
Transcriptional Regulation by RUNX3	3/86	0.106074	0.245974	0	0	2.71112	6.08272	TGFB1;ITGAL;RUNX1
EPHB-mediated Forward Signaling	2/42	0.106687	0.246427	0	0	3.7443	8.37919	LYN;ARPC1B
Classical Antibody-Mediated Complement Activation	3/88	0.111642	0.256864	0	0	2.64706	5.80356	C1QB;C1QA;C1QC
Hydrolysis of LPC	1/9	0.113142	0.258298	0	0	9.34044	20.3538	PLBD1
Microbial Modulation of RIPK1-mediated Regulated Necrosis	1/9	0.113142	0.258298	0	0	9.34044	20.3538	RIPK3
Interleukin-12 Signaling	2/46	0.124011	0.273477	0	0	3.40321	7.10383	IL10;LCP1
mRNA Editing	1/10	0.124899	0.273477	0	0	8.30219	17.2707	APOBEC3C
Nef Mediated CD4 Down-regulation	1/10	0.124899	0.273477	0	0	8.30219	17.2707	CD4
Alpha-defensins	1/10	0.124899	0.273477	0	0	8.30219	17.2707	CD4
Organic Cation Transport	1/10	0.124899	0.273477	0	0	8.30219	17.2707	RUNX1
Chylomicron Assembly	1/10	0.124899	0.273477	0	0	8.30219	17.2707	APOC2
Chylomicron Remodeling	1/10	0.124899	0.273477	0	0	8.30219	17.2707	APOC2
RUNX1 and FOXP3 Control the Development of Regulatory T Lymphocytes (Tregs)	1/10	0.124899	0.273477	0	0	8.30219	17.2707	RUNX1
HDL Remodeling	1/10	0.124899	0.273477	0	0	8.30219	17.2707	APOC2
Maturation of Protein 3A 9683673	1/10	0.124899	0.273477	0	0	8.30219	17.2707	ST6GAL1
Maturation of Protein 3A 9694719	1/10	0.124899	0.273477	0	0	8.30219	17.2707	ST6GAL1
Cyclin D Associated Events in G1	2/47	0.128442	0.278134	0	0	3.32742	6.82878	RB1;LYN
G1 Phase	2/47	0.128442	0.278134	0	0	3.32742	6.82878	RB1;LYN
TGF-beta Receptor Signaling Activates SMADs	2/47	0.128442	0.278134	0	0	3.32742	6.82878	TGFB1;TGFBR1
Cellular Response to Chemical Stress	5/202	0.13131	0.282269	0	0	1.90726	3.87211	NCF1;NCF2;NCF4;CYBB;CYBA
Programmed Cell Death	5/202	0.13131	0.282269	0	0	1.90726	3.87211	RIPK3;IL18;CASP1;LY96;CD14
Role of LAT2 NTAL LAB on Calcium Mobilization	3/95	0.13197	0.282656	0	0	2.44478	4.95112	LAT2;LYN;SYK
Inositol Phosphate Metabolism	2/48	0.132911	0.283639	0	0	3.25492	6.56868	INPP5D;PLCG2
Creation of C4 and C2 Activators	3/96	0.134974	0.286114	0	0	2.41837	4.84321	C1QB;C1QA;C1QC
Nef Mediated Downregulation of MHC Class I Complex Cell Surface Expression	1/11	0.136499	0.286114	0	0	7.47159	14.8792	B2M
Pyrimidine Salvage	1/11	0.136499	0.286114	0	0	7.47159	14.8792	TYMP
Regulation of TBK1, IKK?-mediated Activation of IRF3, IRF7 Upon TLR3 Ligation	1/11	0.136499	0.286114	0	0	7.47159	14.8792	IKBKE
Interleukin-27 Signaling	1/11	0.136499	0.286114	0	0	7.47159	14.8792	EBI3
Signaling by TGFBR3	2/49	0.137414	0.287009	0	0	3.1855	6.32246	TGFB1;TGFBR1
P75 NTR Receptor-Mediated Signalling	3/98	0.141052	0.292878	0	0	2.36722	4.6365	FGD3;VAV1;FGD2
RAF MAP Kinase Cascade	6/265	0.141218	0.292878	0	0	1.74201	3.40991	APBB1IP;CSF2RB;PTPN7;RASAL3;CSF2RA;RASGRP4
WNT5 FZD7-mediated Leishmania Damping	1/12	0.147947	0.296397	0	0	6.79201	12.9789	CYBA
P2Y Receptors	1/12	0.147947	0.296397	0	0	6.79201	12.9789	LPAR6
Pyrimidine Catabolism	1/12	0.147947	0.296397	0	0	6.79201	12.9789	TYMP
Defective RIPK1-mediated Regulated Necrosis	1/12	0.147947	0.296397	0	0	6.79201	12.9789	RIPK3
Eicosanoids	1/12	0.147947	0.296397	0	0	6.79201	12.9789	TBXAS1
SUMOylation of Immune Response Proteins	1/12	0.147947	0.296397	0	0	6.79201	12.9789	IKBKE
TP53 Regulates Transcription of Caspase Activators and Caspases	1/12	0.147947	0.296397	0	0	6.79201	12.9789	CASP1
Interleukin-2 Signaling	1/12	0.147947	0.296397	0	0	6.79201	12.9789	SYK
Interleukin-35 Signalling	1/12	0.147947	0.296397	0	0	6.79201	12.9789	EBI3
Killing Mechanisms	1/12	0.147947	0.296397	0	0	6.79201	12.9789	CYBA
MAPK1 MAPK3 Signaling	6/271	0.151978	0.303441	0	0	1.70205	3.20669	APBB1IP;CSF2RB;PTPN7;RASAL3;CSF2RA;RASGRP4
TRAF6 Mediated Induction of NFkB and MAP Kinases Upon TLR7 8 or 9 Activation	3/102	0.153474	0.305393	0	0	2.27111	4.25656	LY96;CD14;NOD2
Death Receptor Signaling	4/157	0.155791	0.30896	0	0	1.96149	3.64687	FGD3;IKBKE;VAV1;FGD2
MyD88 Dependent Cascade Initiated on Endosome	3/103	0.156633	0.309586	0	0	2.24828	4.16798	LY96;CD14;NOD2
Inhibition of Replication Initiation of Damaged DNA by RB1 E2F1	1/13	0.159244	0.312648	0	0	6.22569	11.4386	RB1
TICAM1-dependent Activation of IRF3 IRF7	1/13	0.159244	0.312648	0	0	6.22569	11.4386	IKBKE
Toll Like Receptor 3 (TLR3) Cascade	3/106	0.166227	0.324366	0	0	2.18246	3.91622	RIPK3;NOD2;IKBKE
G Alpha (Q) Signalling Events	5/219	0.166313	0.324366	0	0	1.75422	3.14687	RGS18;LPAR5;LPAR6;PTAFR;BTK
Regulation of IFNG Signaling	1/14	0.170391	0.327974	0	0	5.7465	10.1694	PTPN6
Glycogen Breakdown (Glycogenolysis)	1/14	0.170391	0.327974	0	0	5.7465	10.1694	PYGL
Lysosphingolipid and LPA Receptors	1/14	0.170391	0.327974	0	0	5.7465	10.1694	LPAR5
Tryptophan Catabolism	1/14	0.170391	0.327974	0	0	5.7465	10.1694	KYNU
Chemokine Receptors Bind Chemokines	2/57	0.1745	0.334789	0	0	2.72105	4.7505	CCR5;CXCL16
N-Glycan Antennae Elongation	1/15	0.181391	0.343534	0	0	5.33577	9.1087	ST6GAL1
p130Cas Linkage to MAPK Signaling for Integrins	1/15	0.181391	0.343534	0	0	5.33577	9.1087	APBB1IP
Organic Cation Anion Zwitterion Transport	1/15	0.181391	0.343534	0	0	5.33577	9.1087	RUNX1
GRB2 SOS Provides Linkage to MAPK Signaling for Integrins	1/15	0.181391	0.343534	0	0	5.33577	9.1087	APBB1IP
HIV Infection	5/227	0.183945	0.347256	0	0	1.69032	2.8619	HCK;CD4;CCR5;DOCK2;B2M
Platelet Adhesion to Exposed Collagen	1/16	0.192246	0.361766	0	0	4.9798	8.2116	LYN
Assembly of Collagen Fibrils and Other Multimeric Structures	2/61	0.193593	0.363142	0	0	2.53606	4.16419	COL8A2;CTSS
Aberrant Regulation of Mitotic G1 S Transition in Cancer Due to RB1 Defects	1/17	0.202957	0.371247	0	0	4.66832	7.44487	RB1
Acyl Chain Remodelling of PI	1/17	0.202957	0.371247	0	0	4.66832	7.44487	PLBD1
Biosynthesis of DHA-derived SPMs	1/17	0.202957	0.371247	0	0	4.66832	7.44487	ALOX5
Platelet Sensitization by LDL	1/17	0.202957	0.371247	0	0	4.66832	7.44487	PTPN6
RIP-mediated NFkB Activation via ZBP1	1/17	0.202957	0.371247	0	0	4.66832	7.44487	RIPK3
Defective Binding of RB1 Mutants to E2F1,(E2F2, E2F3)	1/17	0.202957	0.371247	0	0	4.66832	7.44487	RB1
Formation of Senescence-Associated Heterochromatin Foci (SAHF)	1/17	0.202957	0.371247	0	0	4.66832	7.44487	RB1
Metabolism of Folate and Pterines	1/17	0.202957	0.371247	0	0	4.66832	7.44487	MTHFD2
Fatty Acid Metabolism	4/176	0.205645	0.375	0	0	1.74312	2.75692	ALOX5;TBXAS1;ALOX5AP;PTGS1
Extracellular Matrix Organization	6/300	0.208677	0.379353	0	0	1.53187	2.4004	TGFB1;ITGAM;ITGB2;COL8A2;ITGAL;CTSS
O-linked Glycosylation of Mucins	2/65	0.212938	0.383437	0	0	2.37455	3.67286	ST6GAL1;B3GNT5
Formation of the Nephric Duct	1/18	0.213527	0.383437	0	0	4.39349	6.78353	PLAC8
G Beta Gamma Signalling Through BTK	1/18	0.213527	0.383437	0	0	4.39349	6.78353	BTK
TRAF3-dependent IRF Activation Pathway	1/18	0.213527	0.383437	0	0	4.39349	6.78353	IKBKE
Assembly of Active LPL and LIPC Lipase Complexes	1/19	0.223957	0.392591	0	0	4.1492	6.20846	APOC2
Other Semaphorin Interactions	1/19	0.223957	0.392591	0	0	4.1492	6.20846	PTPRC
Plasma Lipoprotein Assembly	1/19	0.223957	0.392591	0	0	4.1492	6.20846	APOC2
Regulation of MITF-M-dependent Genes Involved in Apoptosis	1/19	0.223957	0.392591	0	0	4.1492	6.20846	BCL2A1
Scavenging by Class A Receptors	1/19	0.223957	0.392591	0	0	4.1492	6.20846	MSR1
Glycosphingolipid Biosynthesis	1/19	0.223957	0.392591	0	0	4.1492	6.20846	B3GNT5
TICAM1, RIP1-mediated IKK Complex Recruitment	1/19	0.223957	0.392591	0	0	4.1492	6.20846	RIPK3
LDL Clearance	1/19	0.223957	0.392591	0	0	4.1492	6.20846	SOAT1
COPII-mediated Vesicle Transport	2/69	0.232455	0.403429	0	0	2.23234	3.25711	SERPINA1;CTSC
Aberrant Regulation of Mitotic Exit in Cancer Due to RB1 Defects	1/20	0.234249	0.403429	0	0	3.93062	5.70479	RB1
Signaling by Hippo	1/20	0.234249	0.403429	0	0	3.93062	5.70479	MOB1A
Signaling by KIT in Disease	1/20	0.234249	0.403429	0	0	3.93062	5.70479	LYN
Signaling by PDGFR in Disease	1/20	0.234249	0.403429	0	0	3.93062	5.70479	BIN2
Signaling by Phosphorylated Juxtamembrane, Extracellular and Kinase Domain KIT Mutants	1/20	0.234249	0.403429	0	0	3.93062	5.70479	LYN
SLC-mediated Transmembrane Transport	5/249	0.235591	0.404557	0	0	1.53618	2.22079	SLC7A7;SLC11A1;SLC1A5;SLC16A3;RUNX1
CD22 Mediated BCR Regulation	2/70	0.237354	0.405277	0	0	2.1994	3.16318	LYN;PTPN6
Metabolism of Water-Soluble Vitamins and Cofactors	3/127	0.237386	0.405277	0	0	1.81091	2.60422	VNN1;VNN2;MTHFD2
MAPK Family Signaling Cascades	6/314	0.238411	0.40585	0	0	1.46119	2.09499	APBB1IP;CSF2RB;PTPN7;RASAL3;CSF2RA;RASGRP4
ZBP1(DAI) Mediated Induction of Type I IFNs	1/21	0.244405	0.413663	0	0	3.7339	5.26079	RIPK3
CD209 (DC-SIGN) Signaling	1/21	0.244405	0.413663	0	0	3.7339	5.26079	LYN
Interleukin-17 Signaling	2/72	0.247165	0.417136	0	0	2.13634	2.98596	NOD2;IL17RA
Common Pathway of Fibrin Clot Formation	1/22	0.254428	0.425732	0	0	3.55592	4.86712	F13A1
E2F Mediated Regulation of DNA Replication	1/22	0.254428	0.425732	0	0	3.55592	4.86712	RB1
JNK (c-Jun Kinases) Phosphorylation and Activation Mediated by Activated Human TAK1	1/22	0.254428	0.425732	0	0	3.55592	4.86712	NOD2
Plasma Lipoprotein Assembly, Remodeling, and Clearance	2/75	0.261906	0.437005	0	0	2.04823	2.74416	SOAT1;APOC2
Activated TAK1 Mediates P38 MAPK Activation	1/23	0.264317	0.438543	0	0	3.39411	4.51622	NOD2
Nucleotide Salvage	1/23	0.264317	0.438543	0	0	3.39411	4.51622	TYMP
Metabolism of Vitamins and Cofactors	4/198	0.268137	0.443631	0	0	1.54371	2.03191	VNN1;VNN2;MTHFD2;APOC2
CD28 Dependent PI3K Akt Signaling	1/24	0.274076	0.449668	0	0	3.24638	4.20194	CD86
RUNX2 Regulates Osteoblast Differentiation	1/24	0.274076	0.449668	0	0	3.24638	4.20194	RB1
Metal Ion SLC Transporters	1/24	0.274076	0.449668	0	0	3.24638	4.20194	SLC11A1
NOTCH3 Intracellular Domain Regulates Transcription	1/25	0.283706	0.461611	0	0	3.11095	3.91923	IKZF1
Regulation of IFNA IFNB Signaling	1/25	0.283706	0.461611	0	0	3.11095	3.91923	PTPN6
Glycogen Metabolism	1/25	0.283706	0.461611	0	0	3.11095	3.91923	PYGL
N-glycan Antennae Elongation in the Medial trans-Golgi	1/26	0.293209	0.471858	0	0	2.98636	3.66388	ST6GAL1
Digestion and Absorption	1/26	0.293209	0.471858	0	0	2.98636	3.66388	SLC2A5
TNFR1-induced Proapoptotic Signaling	1/26	0.293209	0.471858	0	0	2.98636	3.66388	IKBKE
Termination of O-glycan Biosynthesis	1/26	0.293209	0.471858	0	0	2.98636	3.66388	ST6GAL1
Infection With Mycobacterium Tuberculosis	2/82	0.296286	0.474219	0	0	1.86835	2.27271	B2M;TLR2
UCH Proteinases	2/82	0.296286	0.474219	0	0	1.86835	2.27271	TGFB1;TGFBR1
Acyl Chain Remodelling of PC	1/27	0.302586	0.480386	0	0	2.87136	3.43239	PLBD1
Regulation of RUNX1 Expression and Activity	1/27	0.302586	0.480386	0	0	2.87136	3.43239	RUNX1
Syndecan Interactions	1/27	0.302586	0.480386	0	0	2.87136	3.43239	TGFB1
Phospholipid Metabolism	4/211	0.306548	0.485367	0	0	1.4458	1.70948	INPP5D;PLBD1;PIK3CG;PIK3R5
RUNX1 Regulates Transcription of Genes Involved in Differentiation of HSCs	2/85	0.310961	0.491035	0	0	1.80054	2.10319	SPI1;RUNX1
TRP Channels	1/28	0.311839	0.491105	0	0	2.76487	3.22181	RIPK3
Acyl Chain Remodelling of PE	1/29	0.32097	0.500136	0	0	2.66599	3.02965	PLBD1
EPHA-mediated Growth Cone Collapse	1/29	0.32097	0.500136	0	0	2.66599	3.02965	LYN
TRAF6 Mediated IRF7 Activation	1/29	0.32097	0.500136	0	0	2.66599	3.02965	IKBKE
VEGFR2 Mediated Vascular Permeability	1/29	0.32097	0.500136	0	0	2.66599	3.02965	VAV1
TNFR2 Non-Canonical NF-kB Pathway	2/88	0.325572	0.505968	0	0	1.73747	1.94974	TNFSF8;TNFRSF1B
Paracetamol ADME	1/30	0.329981	0.508792	0	0	2.57393	2.85377	ABCC4
Signaling by ALK	1/30	0.329981	0.508792	0	0	2.57393	2.85377	PTPN6
Insulin Receptor Recycling	1/30	0.329981	0.508792	0	0	2.57393	2.85377	TCIRG1
RAB GEFs Exchange GTP for GDP on RABs	2/90	0.335268	0.514252	0	0	1.69781	1.8554	DENND2D;RIN3
Collagen Formation	2/90	0.335268	0.514252	0	0	1.69781	1.8554	COL8A2;CTSS
RHO GTPases Activate IQGAPs	1/31	0.338872	0.514421	0	0	2.48801	2.69235	IQGAP2
RUNX2 Regulates Bone Development	1/31	0.338872	0.514421	0	0	2.48801	2.69235	RB1
Transferrin Endocytosis and Recycling	1/31	0.338872	0.514421	0	0	2.48801	2.69235	TCIRG1
Turbulent Flow Shear Stress Activates Signaling by PIEZO1 and Integrins in Endothelial Cells	1/31	0.338872	0.514421	0	0	2.48801	2.69235	IKBKE
EPH-Ephrin Signaling	2/92	0.344923	0.522262	0	0	1.65991	1.76686	LYN;ARPC1B
Regulation of Necroptotic Cell Death	1/32	0.347645	0.525033	0	0	2.40762	2.54383	RIPK3
Factors Involved in Megakaryocyte Development and Platelet Production	3/158	0.348863	0.525493	0	0	1.44644	1.52321	DOCK8;DOCK2;SH2B3
Post-translational Modification Synthesis of GPI-anchored Proteins	2/93	0.349734	0.525493	0	0	1.64158	1.72462	VNN1;VNN2
Signaling by TGF-beta Receptor Complex	2/94	0.354533	0.531348	0	0	1.62366	1.68366	TGFB1;TGFBR1
Sialic Acid Metabolism	1/33	0.356303	0.532645	0	0	2.33227	2.40684	ST6GAL1
Plasma Lipoprotein Remodeling	1/34	0.364846	0.541295	0	0	2.26148	2.2802	APOC2
RIPK1-mediated Regulated Necrosis	1/34	0.364846	0.541295	0	0	2.26148	2.2802	RIPK3
Metabolic Disorders of Biological Oxidation Enzymes	1/34	0.364846	0.541295	0	0	2.26148	2.2802	TBXAS1
Negative Regulators of DDX58 IFIH1 Signaling	1/35	0.373276	0.543331	0	0	2.19485	2.16289	IKBKE
Nucleotide Catabolism	1/35	0.373276	0.543331	0	0	2.19485	2.16289	TYMP
Oncogene Induced Senescence	1/35	0.373276	0.543331	0	0	2.19485	2.16289	RB1
Lysosome Vesicle Biogenesis	1/35	0.373276	0.543331	0	0	2.19485	2.16289	VAMP8
Translation of Structural Proteins 9683701	1/35	0.373276	0.543331	0	0	2.19485	2.16289	ST6GAL1
MyD88 Cascade Initiated on Plasma Membrane	2/98	0.373598	0.543331	0	0	1.55569	1.53169	TLR10;NOD2
Toll Like Receptor 10 (TLR10) Cascade	2/98	0.373598	0.543331	0	0	1.55569	1.53169	TLR10;NOD2
Toll Like Receptor 5 (TLR5) Cascade	2/98	0.373598	0.543331	0	0	1.55569	1.53169	TLR10;NOD2
Aberrant Regulation of Mitotic Cell Cycle Due to RB1 Defects	1/36	0.381594	0.552234	0	0	2.13203	2.054	RB1
Signaling by High-Kinase Activity BRAF Mutants	1/36	0.381594	0.552234	0	0	2.13203	2.054	APBB1IP
Molecules Associated With Elastic Fibres	1/37	0.389803	0.559985	0	0	2.07271	1.95272	TGFB1
Plasma Lipoprotein Clearance	1/37	0.389803	0.559985	0	0	2.07271	1.95272	SOAT1
RUNX1 Interacts With Co-Factors Whose Precise Effect on RUNX1 Targets Is Not Known	1/37	0.389803	0.559985	0	0	2.07271	1.95272	RUNX1
Diseases of Mitotic Cell Cycle	1/38	0.397903	0.568847	0	0	2.01658	1.85838	RB1
Maturation of Spike Protein 9694548	1/38	0.397903	0.568847	0	0	2.01658	1.85838	ST6GAL1
NGF-stimulated Transcription	1/39	0.405896	0.574014	0	0	1.96342	1.77033	LYL1
Ovarian Tumor Domain Proteases	1/39	0.405896	0.574014	0	0	1.96342	1.77033	NOD2
Formation of Fibrin Clot (Clotting Cascade)	1/39	0.405896	0.574014	0	0	1.96342	1.77033	F13A1
Phase I - Functionalization of Compounds	2/105	0.40639	0.574014	0	0	1.44944	1.30514	TBXAS1;PTGS1
Cargo Recognition for Clathrin-Mediated Endocytosis	2/105	0.40639	0.574014	0	0	1.44944	1.30514	VAMP8;CD4
Transcriptional Regulation by RUNX2	2/106	0.411009	0.57871	0	0	1.43543	1.2763	RB1;RUNX1
RHOU GTPase Cycle	1/40	0.413783	0.57871	0	0	1.91298	1.68803	ARHGAP30
MAP2K and MAPK Activation	1/40	0.413783	0.57871	0	0	1.91298	1.68803	APBB1IP
Vpu Mediated Degradation of CD4	1/40	0.413783	0.57871	0	0	1.91298	1.68803	CD4
Post-translational Protein Phosphorylation	2/107	0.41561	0.57871	0	0	1.42169	1.24826	C3;SERPINA1
Transport of Inorganic Cations Anions and Amino Acids Oligopeptides	2/107	0.41561	0.57871	0	0	1.42169	1.24826	SLC7A7;SLC1A5
Signaling by RAF1 Mutants	1/41	0.421566	0.584241	0	0	1.86506	1.611	APBB1IP
Transcriptional Regulation by VENTX	1/41	0.421566	0.584241	0	0	1.86506	1.611	CSF1R
Drug ADME	2/109	0.424757	0.587282	0	0	1.39498	1.19443	ABCC4;VAV1
Condensation of Prophase Chromosomes	1/42	0.429246	0.592099	0	0	1.81948	1.53877	RB1
Negative Regulation of MAPK Pathway	1/43	0.436825	0.599743	0	0	1.77606	1.47098	PTPN7
Voltage Gated Potassium Channels	1/43	0.436825	0.599743	0	0	1.77606	1.47098	KCNQ1
NR1H3 & NR1H2 Regulate Gene Expression Linked to Cholesterol Transport and Efflux	1/44	0.444303	0.600543	0	0	1.73467	1.40725	APOC2
Collagen Chain Trimerization	1/44	0.444303	0.600543	0	0	1.73467	1.40725	COL8A2
Elastic Fibre Formation	1/44	0.444303	0.600543	0	0	1.73467	1.40725	TGFB1
Retinoid Metabolism and Transport	1/44	0.444303	0.600543	0	0	1.73467	1.40725	APOC2
TP53 Regulates Transcription of Cell Death Genes	1/44	0.444303	0.600543	0	0	1.73467	1.40725	CASP1
Intra-Golgi Traffic	1/44	0.444303	0.600543	0	0	1.73467	1.40725	CYTH4
O-linked Glycosylation	2/114	0.447294	0.600543	0	0	1.33236	1.07193	ST6GAL1;B3GNT5
Transport to the Golgi and Subsequent Modification	3/186	0.448395	0.600543	0	0	1.22338	0.981246	ST6GAL1;SERPINA1;CTSC
Paradoxical Activation of RAF Signaling by Kinase Inactive BRAF	1/45	0.451682	0.600543	0	0	1.69516	1.34728	APBB1IP
Regulation of RUNX3 Expression and Activity	1/45	0.451682	0.600543	0	0	1.69516	1.34728	TGFB1
Signaling by RAS Mutants	1/45	0.451682	0.600543	0	0	1.69516	1.34728	APBB1IP
Signaling by Moderate Kinase Activity BRAF Mutants	1/45	0.451682	0.600543	0	0	1.69516	1.34728	APBB1IP
Signaling Downstream of RAS Mutants	1/45	0.451682	0.600543	0	0	1.69516	1.34728	APBB1IP
TAK1-dependent IKK and NF-kappa-B Activation	1/45	0.451682	0.600543	0	0	1.69516	1.34728	NOD2
Early SARS-CoV-2 Infection Events	1/46	0.458964	0.607482	0	0	1.65741	1.29076	RB1
Kidney Development	1/46	0.458964	0.607482	0	0	1.65741	1.29076	PLAC8
Heme Signaling	1/47	0.466149	0.615609	0	0	1.62129	1.23745	LY96
Metabolism of Fat-Soluble Vitamins	1/48	0.473239	0.623574	0	0	1.58672	1.18711	APOC2
Signaling by NOTCH3	1/49	0.480235	0.631381	0	0	1.55358	1.13952	IKZF1
Binding and Uptake of Ligands by Scavenger Receptors	2/122	0.482298	0.632681	0	0	1.24303	0.906407	MSR1;STAB1
Rab Regulation of Trafficking	2/123	0.486578	0.636197	0	0	1.23269	0.887981	DENND2D;RIN3
Regulation of TNFR1 Signaling	1/50	0.487139	0.636197	0	0	1.5218	1.09449	IKBKE
Regulation of IGF Transport and Uptake by Insulin-like Growth Factor Binding Proteins (IGFBPs)	2/124	0.490835	0.638021	0	0	1.22253	0.870008	C3;SERPINA1
Transport of Small Molecules	10/724	0.492133	0.638021	0	0	1.04471	0.740705	ABCC4;SLC7A7;SOAT1;RIPK3;SLC11A1;APOC2;SLC1A5;TCIRG1;SLC16A3;RUNX1
Cargo Trafficking to the Periciliary Membrane	1/51	0.493952	0.638021	0	0	1.49129	1.05183	RP2
EPH-ephrin Mediated Repulsion of Cells	1/51	0.493952	0.638021	0	0	1.49129	1.05183	LYN
Transcriptional and Post-Translational Regulation of MITF-M Expression and Activity	1/51	0.493952	0.638021	0	0	1.49129	1.05183	TFEC
PIP3 Activates AKT Signaling	4/281	0.512741	0.659388	0	0	1.07656	0.719124	CD86;RAC2;PIK3AP1;VAV1
NR1H2 and NR1H3-mediated Signaling	1/54	0.513853	0.659388	0	0	1.40666	0.936581	APOC2
Activation of NF-kappaB in B Cells	1/54	0.513853	0.659388	0	0	1.40666	0.936581	REL
Cardiac Conduction	2/130	0.515908	0.660587	0	0	1.16486	0.770938	KCNE3;KCNQ1
Amino Acids Regulate mTORC1	1/55	0.520312	0.663341	0	0	1.38054	0.901946	TCIRG1
Regulation of RAS by GAPs	1/55	0.520312	0.663341	0	0	1.38054	0.901946	RASAL3
Golgi Associated Vesicle Biogenesis	1/56	0.526685	0.670016	0	0	1.35537	0.869	VAMP8
E3 Ubiquitin Ligases Ubiquitinate Target Proteins	1/57	0.532974	0.676555	0	0	1.3311	0.837639	HLA-B
Glycosphingolipid Metabolism	1/58	0.53918	0.682726	0	0	1.30768	0.807764	B3GNT5
MITF-M-regulated Melanocyte Development	2/136	0.540153	0.682726	0	0	1.11237	0.685109	BCL2A1;TFEC
Non-integrin membrane-ECM Interactions	1/59	0.545303	0.683369	0	0	1.28507	0.779284	TGFB1
RHOQ GTPase Cycle	1/59	0.545303	0.683369	0	0	1.28507	0.779284	SLC1A5
TNF Signaling	1/59	0.545303	0.683369	0	0	1.28507	0.779284	IKBKE
Iron Uptake and Transport	1/59	0.545303	0.683369	0	0	1.28507	0.779284	TCIRG1
DNA Damage Telomere Stress Induced Senescence	1/60	0.551346	0.688778	0	0	1.26323	0.752116	RB1
Mitotic G1 Phase and G1 S Transition	2/139	0.551958	0.688778	0	0	1.08784	0.646486	RB1;LYN
Degradation of the Extracellular Matrix	2/140	0.555845	0.691062	0	0	1.0799	0.63419	COL8A2;CTSS
APC C Cdh1 Mediated Degradation of Cdc20 and Other APC C Cdh1 Targets in Late Mitosis Early G1	1/61	0.557308	0.691062	0	0	1.24211	0.726182	RB1
Nuclear Events (Kinase and Transcription Factor Activation)	1/61	0.557308	0.691062	0	0	1.24211	0.726182	LYL1
Bacterial Infection Pathways	2/143	0.567364	0.701096	0	0	1.05676	0.598926	B2M;TLR2
MAP Kinase Activation	1/63	0.568998	0.701096	0	0	1.20192	0.677736	NOD2
Translation of Structural Proteins 9694635	1/63	0.568998	0.701096	0	0	1.20192	0.677736	ST6GAL1
Collagen Degradation	1/64	0.574726	0.701096	0	0	1.18278	0.655096	COL8A2
Cytosolic Sensors of Pathogen-Associated DNA	1/64	0.574726	0.701096	0	0	1.18278	0.655096	RIPK3
Semaphorin Interactions	1/64	0.574726	0.701096	0	0	1.18278	0.655096	PTPRC
Synthesis of Substrates in N-glycan Biosythesis	1/64	0.574726	0.701096	0	0	1.18278	0.655096	ST6GAL1
Clathrin-mediated Endocytosis	2/145	0.574923	0.701096	0	0	1.04188	0.5767	VAMP8;CD4
Cytochrome P450 - Arranged by Substrate Type	1/65	0.580379	0.703382	0	0	1.16424	0.633432	TBXAS1
RUNX1 Regulates Genes Involved in Megakaryocyte Differentiation and Platelet Function	1/65	0.580379	0.703382	0	0	1.16424	0.633432	RUNX1
Signaling by BRAF and RAF1 Fusions	1/65	0.580379	0.703382	0	0	1.16424	0.633432	APBB1IP
FCERI Mediated NF-kB Activation	2/147	0.582385	0.704363	0	0	1.0274	0.555437	LYN;RASGRP4
Collagen Biosynthesis and Modifying Enzymes	1/67	0.591462	0.713875	0	0	1.12885	0.592822	COL8A2
Downstream Signaling Events of B Cell Receptor (BCR)	1/68	0.596893	0.718957	0	0	1.11194	0.57378	REL
RHOB GTPase Cycle	1/70	0.607541	0.730289	0	0	1.0796	0.538004	STK10
ER to Golgi Anterograde Transport	2/155	0.61127	0.733275	0	0	0.973285	0.479067	SERPINA1;CTSC
Intracellular Signaling by Second Messengers	4/321	0.617746	0.737144	0	0	0.938782	0.45219	CD86;RAC2;PIK3AP1;VAV1
trans-Golgi Network Vesicle Budding	1/72	0.617908	0.737144	0	0	1.04908	0.505044	VAMP8
Cell-Cell Communication	2/157	0.61825	0.737144	0	0	0.960628	0.46193	PTPN6;FYB
HIV Life Cycle	2/158	0.621703	0.738311	0	0	0.954421	0.453629	CD4;CCR5
Pre-NOTCH Transcription and Translation	1/73	0.622989	0.738311	0	0	1.03446	0.489533	RUNX1
Cyclin E Associated Events During G1 S Transition	1/73	0.622989	0.738311	0	0	1.03446	0.489533	RB1
RHOC GTPase Cycle	1/74	0.628003	0.741168	0	0	1.02024	0.474625	STK10
Glycolysis	1/74	0.628003	0.741168	0	0	1.02024	0.474625	HK3
Signaling by TGFB Family Members	2/161	0.63192	0.741168	0	0	0.93627	0.429741	TGFB1;TGFBR1
APC C-mediated Degradation of Cell Cycle Proteins	1/75	0.63295	0.741168	0	0	1.0064	0.46029	RB1
Cyclin A Cdk2-associated Events at S Phase Entry	1/75	0.63295	0.741168	0	0	1.0064	0.46029	RB1
Regulation of Mitotic Cell Cycle	1/75	0.63295	0.741168	0	0	1.0064	0.46029	RB1
ECM Proteoglycans	1/76	0.637832	0.745403	0	0	0.992929	0.446501	TGFB1
Protein Ubiquitination	1/77	0.642649	0.748064	0	0	0.979815	0.433232	HLA-B
SUMOylation of DNA Damage Response and Repair Proteins	1/77	0.642649	0.748064	0	0	0.979815	0.433232	SP100
Diseases of Programmed Cell Death	1/78	0.647402	0.75211	0	0	0.967041	0.420457	RIPK3
PCP CE Pathway	1/79	0.652092	0.754582	0	0	0.954594	0.408155	RAC2
Biosynthesis of the N-glycan Precursor (Dolichol LLO) and Transfer to a Nascent Protein	1/79	0.652092	0.754582	0	0	0.954594	0.408155	ST6GAL1
Apoptosis	2/168	0.654922	0.756371	0	0	0.896468	0.37942	LY96;CD14
Late SARS-CoV-2 Infection Events	1/80	0.65672	0.756963	0	0	0.942463	0.396303	ST6GAL1
SUMO E3 Ligases SUMOylate Target Proteins	2/170	0.661281	0.760731	0	0	0.885705	0.366307	SP100;IKBKE
Oncogenic MAPK Signaling	1/82	0.665793	0.762942	0	0	0.919098	0.373867	APBB1IP
Signaling by Insulin Receptor	1/82	0.665793	0.762942	0	0	0.919098	0.373867	TCIRG1
Vesicle-mediated Transport	9/752	0.668871	0.76498	0	0	0.898637	0.3614	DENND2D;VAMP8;MSR1;CD4;SERPINA1;CYTH4;STAB1;RIN3;CTSC
Transcriptional Regulation of White Adipocyte Differentiation	1/84	0.674627	0.770069	0	0	0.89686	0.353	TGFB1
Metabolism of Lipids	9/758	0.677989	0.771481	0	0	0.891157	0.346325	INPP5D;B3GNT5;ALOX5;TBXAS1;ALOX5AP;PLBD1;PIK3CG;PIK3R5;PTGS1
Glucose Metabolism	1/85	0.678957	0.771481	0	0	0.886138	0.343111	HK3
SUMOylation	2/176	0.679794	0.771481	0	0	0.854901	0.329963	SP100;IKBKE
Diseases of Metabolism	3/264	0.682466	0.772402	0	0	0.854348	0.326397	TBXAS1;CSF2RB;CSF2RA
DDX58 IFIH1-mediated Induction of Interferon-Alpha Beta	1/86	0.683229	0.772402	0	0	0.875668	0.333565	IKBKE
Platelet Homeostasis	1/87	0.687444	0.775679	0	0	0.865442	0.324346	PTPN6
Deubiquitination	3/268	0.692238	0.779595	0	0	0.841279	0.309444	TGFB1;NOD2;TGFBR1
Pre-NOTCH Expression and Processing	1/89	0.695708	0.782007	0	0	0.845687	0.306837	RUNX1
ABC-family Proteins Mediated Transport	1/90	0.699757	0.785061	0	0	0.836142	0.298521	ABCC4
Ion Channel Transport	2/184	0.703188	0.78741	0	0	0.816989	0.287687	RIPK3;TCIRG1
Cellular Responses to Mechanical Stimuli	1/93	0.711588	0.793798	0	0	0.808753	0.275184	IKBKE
Response of Endothelial Cells to Shear Stress	1/93	0.711588	0.793798	0	0	0.808753	0.275184	IKBKE
MITF-M-dependent Gene Expression	1/94	0.715427	0.796572	0	0	0.800016	0.267906	BCL2A1
Metabolism of Nucleotides	1/98	0.730282	0.811577	0	0	0.76687	0.241046	TYMP
SLC Transporter Disorders	1/99	0.733873	0.812502	0	0	0.759006	0.234851	SLC7A7
Visual Phototransduction	1/99	0.733873	0.812502	0	0	0.759006	0.234851	APOC2
Membrane Trafficking	7/633	0.737579	0.815073	0	0	0.828213	0.252094	DENND2D;VAMP8;CD4;SERPINA1;CYTH4;RIN3;CTSC
Interleukin-1 Signaling	1/102	0.744364	0.818653	0	0	0.736349	0.217389	NOD2
Potassium Channels	1/103	0.747768	0.818653	0	0	0.729092	0.21192	KCNQ1
Epigenetic Regulation of Adipogenesis Genes by MLL3 and MLL4 Complexes	1/103	0.747768	0.818653	0	0	0.729092	0.21192	RB1
Epigenetic Regulation of Gene Expression by MLL3 and MLL4 Complexes	1/103	0.747768	0.818653	0	0	0.729092	0.21192	RB1
MLL4 and MLL3 Complexes Regulate Expression of PPARG Targets in Adipogenesis and Hepatic Steatosis	1/103	0.747768	0.818653	0	0	0.729092	0.21192	RB1
Transcriptional Regulation by RUNX1	2/202	0.750658	0.820292	0	0	0.742776	0.213032	SPI1;RUNX1
Muscle Contraction	2/204	0.755509	0.824064	0	0	0.735346	0.206164	KCNE3;KCNQ1
Sphingolipid Metabolism	1/107	0.760941	0.826926	0	0	0.701437	0.191632	B3GNT5
Stimuli-sensing Channels	1/107	0.760941	0.826926	0	0	0.701437	0.191632	RIPK3
Signaling by NOTCH	2/209	0.767284	0.832284	0	0	0.7174	0.190039	IKZF1;RUNX1
Adipogenesis	1/110	0.770368	0.834093	0	0	0.682027	0.177932	TGFB1
Mitotic Prophase	1/111	0.773427	0.834924	0	0	0.675792	0.173627	RB1
Asparagine N-linked Glycosylation	3/306	0.77397	0.834924	0	0	0.734336	0.188153	ST6GAL1;SERPINA1;CTSC
Signaling by NTRK1 (TRKA)	1/115	0.785264	0.845559	0	0	0.651947	0.157598	LYL1
Biological Oxidations	2/222	0.795619	0.855145	0	0	0.674559	0.154228	TBXAS1;PTGS1
Estrogen-dependent Gene Expression	1/121	0.801875	0.858735	0	0	0.61916	0.136713	RUNX1
G1 S Transition	1/121	0.801875	0.858735	0	0	0.61916	0.136713	RB1
Glycerophospholipid Biosynthesis	1/128	0.819642	0.876169	0	0	0.584825	0.116315	PLBD1
Cellular Responses to Stress	8/787	0.823046	0.878214	0	0	0.757471	0.147512	RB1;NCF1;NCF2;NCF4;CYBB;LY96;CYBA;TCIRG1
Beta-catenin Independent WNT Signaling	1/134	0.833602	0.885478	0	0	0.558271	0.101605	RAC2
Signaling by NTRKs	1/134	0.833602	0.885478	0	0	0.558271	0.101605	LYL1
Epigenetic Regulation by WDR5-containing Histone Modifying Complexes	1/135	0.835821	0.885478	0	0	0.554076	0.0993683	RB1
Cellular Responses to Stimuli	9/887	0.835867	0.885478	0	0	0.755059	0.135372	RB1;NCF1;NCF2;NCF4;CYBB;LY96;CYBA;TCIRG1;IKBKE
S Phase	1/150	0.865785	0.915525	0	0	0.497915	0.0717586	RB1
Signaling by Nuclear Receptors	2/270	0.875523	0.924164	0	0	0.552381	0.0734299	APOC2;RUNX1
G Alpha (S) Signalling Events	1/158	0.87947	0.926668	0	0	0.472351	0.060667	GPR84
Cellular Response to Starvation	1/161	0.884235	0.930026	0	0	0.463423	0.0570162	TCIRG1
Disorders of Transmembrane Transporters	1/164	0.888812	0.933174	0	0	0.454824	0.0536098	SLC7A7
Cellular Senescence	1/167	0.893209	0.936122	0	0	0.446536	0.0504292	RB1
Influenza Infection	1/169	0.896044	0.937425	0	0	0.441175	0.0484258	TGFB1
Metabolism of Carbohydrates	2/290	0.899419	0.939287	0	0	0.513493	0.0544335	HK3;PYGL
Ub-specific Processing Proteases	1/190	0.92164	0.960789	0	0	0.391735	0.0319659	TGFBR1
ESR-mediated Signaling	1/192	0.923722	0.961259	0	0	0.387593	0.0307531	RUNX1
Cilium Assembly	1/200	0.931515	0.967658	0	0	0.371859	0.0263808	RP2
Intra-Golgi and Retrograde Golgi-to-ER Traffic	1/204	0.935109	0.969681	0	0	0.364457	0.0244524	CYTH4
Post-translational Protein Modification	13/1457	0.954099	0.987635	0	0	0.653451	0.030704	ST6GAL1;SP100;SERPINA1;TGFB1;HLA-B;NOD2;TGFBR1;C3;VNN1;VNN2;B3GNT5;IKBKE;CTSC
Aerobic Respiration and Respiratory Electron Transport	1/260	0.969523	0.999965	0	0	0.284837	0.00881614	UCP2
Axon Guidance	3/541	0.97593	0.999965	0	0	0.408574	0.00995456	LYN;PTPRC;ARPC1B
Signaling by WNT	1/287	0.978845	0.999965	0	0	0.257589	0.00550768	RAC2
Epigenetic Regulation of Gene Expression	1/291	0.97996	0.999965	0	0	0.253984	0.00514152	RB1
Organelle Biogenesis and Maintenance	1/297	0.981523	0.999965	0	0	0.248759	0.00463922	RP2
Nervous System Development	3/567	0.98167	0.999965	0	0	0.389211	0.00720062	LYN;PTPRC;ARPC1B
Metabolism of Proteins	18/2067	0.982404	0.999965	0	0	0.629018	0.0111667	ST6GAL1;SP100;SERPINA1;TGFB1;HLA-B;CSF2RB;NOD2;LYZ;CSF2RA;TGFBR1;C3;VNN1;VNN2;B3GNT5;TGFBI;B2M;IKBKE;CTSC
Metabolism	19/2181	0.984747	0.999965	0	0	0.627782	0.00964964	PYGL;PIK3CG;PIK3R5;TYMP;PTGS1;HK3;VNN1;VNN2;MTHFD2;INPP5D;B3GNT5;ALOX5;KYNU;APOC2;UCP2;TBXAS1;ALOX5AP;PLCG2;PLBD1
Developmental Biology	10/1385	0.98985	0.999965	0	0	0.523636	0.00534196	PLAC8;LYN;SPI1;CSF3R;TGFB1;PTPRC;BCL2A1;ARPC1B;TFEC;RUNX1
Metabolism of Amino Acids and Derivatives	1/358	0.99192	0.999965	0	0	0.205606	0.00166809	KYNU
Transcriptional Regulation by TP53	1/362	0.992347	0.999965	0	0	0.203286	0.00156173	CASP1
Cell Cycle, Mitotic	2/516	0.992399	0.999965	0	0	0.284372	0.00216978	RB1;LYN
M Phase	1/372	0.993319	0.999965	0	0	0.197705	0.00132528	RB1
Neuronal System	1/411	0.996069	0.999965	0	0	0.178538	0.000703218	KCNQ1
Generic Transcription Pathway	7/1230	0.997475	0.999965	0	0	0.410682	0.00103828	RB1;CSF1R;SPI1;TGFB1;CASP1;ITGAL;RUNX1
Cell Cycle	2/649	0.99849	0.999965	0	0	0.224352	0.000339123	RB1;LYN
RNA Polymerase II Transcription	7/1360	0.999275	0.999965	0	0	0.368615	0.000267202	RB1;CSF1R;SPI1;TGFB1;CASP1;ITGAL;RUNX1
Sensory Perception	1/640	0.999826	0.999965	0	0	0.113198	1.9649e-05	APOC2
Gene Expression (Transcription)	7/1615	0.999943	0.999965	0	0	0.305857	1.72862e-05	RB1;CSF1R;SPI1;TGFB1;CASP1;ITGAL;RUNX1
Metabolism of RNA	1/761	0.999965	0.999965	0	0	0.0945724	3.33905e-06	APOBEC3C

## Sheet: CM8 Classifier DIRES=0.208
Term	Adjusted P-value	Odds Ratio	Combined Score	D_count	?_count	R_count	E_count	S_count	Label
Immune System	6.38207e-59	9.27637	1302.19	0	0	0	0	0	CM8 Microglial
Innate Immune System	1.95239e-37	8.13571	733.938	0	1	0	0	0	CM8 Microglial
Neutrophil Degranulation	4.21593e-28	10.4907	716.651	0	0	0	0	0	CM8 Microglial
Adaptive Immune System	7.36435e-25	6.982	422.831	0	0	0	0	0	CM8 Microglial
Cytokine Signaling in Immune System	3.53605e-21	6.574	340.929	0	1	0	0	0	CM8 Microglial
Signaling by Interleukins	4.68943e-16	7.3006	291.168	0	1	0	0	0	CM8 Microglial
RAC1 GTPase Cycle	4.58166e-11	9.74166	275.094	0	0	0	0	0	CM8 Microglial
Antigen processing-Cross Presentation	1.69347e-10	14.5585	390.14	0	0	0	0	0	CM8 Microglial
Toll-like Receptor Cascades	1.14858e-09	9.14622	225.848	0	1	0	0	0	CM8 Microglial
Immunoregulatory Interactions Between a Lymphoid and a non-Lymphoid Cell	1.14858e-09	7.85443	193.695	0	1	0	0	0	CM8 Microglial
Interferon Gamma Signaling	2.71992e-09	12.8943	305.636	0	1	0	0	0	CM8 Microglial
Parasitic Infection Pathways	4.85294e-09	7.07846	162.501	0	0	0	0	0	CM8 Microglial
Leishmania Infection	4.85294e-09	7.07846	162.501	0	0	0	0	0	CM8 Microglial
GPVI-mediated Activation Cascade	2.41577e-08	26.6498	567.055	0	0	0	0	0	CM8 Microglial
RHO GTPase Cycle	6.84255e-08	4.73284	95.4515	0	0	0	0	0	CM8 Microglial
Generation of Second Messenger Molecules	9.78542e-08	21.6464	427.421	0	0	0	0	0	CM8 Microglial
Hemostasis	1.9064e-07	3.73507	71.034	0	0	0	0	0	CM8 Microglial
Toll Like Receptor 4 (TLR4) Cascade	3.61431e-07	8.15883	149.48	0	0	0	0	0	CM8 Microglial
Interleukin-3, Interleukin-5 and GM-CSF Signaling	3.63813e-07	17.7548	324.214	0	1	0	0	0	CM8 Microglial
Platelet Activation, Signaling and Aggregation	3.95166e-07	5.8213	105.083	0	1	0	0	0	CM8 Microglial
Diseases Associated With the TLR Signaling Cascade	3.95166e-07	22.7214	409.698	0	0	0	0	0	CM8 Microglial
Diseases of Immune System	3.95166e-07	22.7214	409.698	0	0	0	0	0	CM8 Microglial
ROS and RNS Production in Phagocytes	4.80445e-07	21.9088	389.791	0	0	0	0	0	CM8 Microglial
Cross-presentation of Particulate Exogenous Antigens (Phagosomes)	5.23179e-07	126.487	2234.23	0	0	0	0	0	CM8 Microglial
RAC2 GTPase Cycle	5.49986e-07	11.0562	194.291	0	0	0	0	0	CM8 Microglial
Costimulation by the CD28 Family	1.81777e-06	11.342	185.308	0	0	0	0	0	CM8 Microglial
PD-1 Signaling	2.26696e-06	23.2531	373.902	0	0	0	0	0	CM8 Microglial
Signal Transduction	2.43808e-06	2.23814	35.7113	0	0	0	0	0	CM8 Microglial
MyD88 Deficiency (TLR2 4)	2.43808e-06	35.1446	560.045	0	0	0	0	0	CM8 Microglial
Interleukin-10 Signaling	2.83255e-06	16.1352	254.154	0	1	0	0	0	CM8 Microglial
IRAK4 Deficiency (TLR2 4)	3.22219e-06	32.6327	508.739	0	1	0	0	0	CM8 Microglial
TCR Signaling	5.82994e-06	8.33577	124.746	0	0	0	0	0	CM8 Microglial
Signaling by Rho GTPases	5.83992e-06	3.35763	50.1385	0	0	0	0	0	CM8 Microglial
RAC3 GTPase Cycle	8.2946e-06	9.17414	133.502	0	0	0	0	0	CM8 Microglial
Signaling by Rho GTPases, Miro GTPases and RHOBTB3	8.71744e-06	3.27361	47.3798	0	0	0	0	0	CM8 Microglial
RHO GTPases Activate NADPH Oxidases	9.21569e-06	25.3758	365.145	0	0	0	0	0	CM8 Microglial
Infectious Disease	1.06362e-05	2.5826	36.7214	0	0	0	0	0	CM8 Microglial
MHC Class II Antigen Presentation	1.47436e-05	7.38857	102.446	0	0	0	0	0	CM8 Microglial
ER-Phagosome Pathway	1.69408e-05	9.7368	133.4	0	0	0	0	0	CM8 Microglial
Interleukin-2 Family Signaling	2.45873e-05	14.4444	192.151	0	1	0	0	0	CM8 Microglial
Phosphorylation of CD3 and TCR Zeta Chains	2.70136e-05	19.8543	261.759	0	0	0	0	0	CM8 Microglial
Disease	2.91082e-05	2.17579	28.4707	0	0	0	0	0	CM8 Microglial
Fcgamma Receptor (FCGR) Dependent Phagocytosis	3.54191e-05	5.95287	76.5866	0	0	0	0	0	CM8 Microglial
Signaling by CSF1 (M-CSF) in Myeloid Cells	3.81588e-05	18.2641	233.196	0	0	0	0	0	CM8 Microglial
Antigen Activates B Cell Receptor (BCR) Leading to Generation of Second Messengers	6.25886e-05	8.03239	98.4023	0	0	0	0	0	CM8 Microglial
CDC42 GTPase Cycle	9.24484e-05	5.89187	69.7517	0	0	0	0	0	CM8 Microglial
Regulation of TLR by Endogenous Ligand	0.000105661	22.3054	260.137	0	0	0	0	0	CM8 Microglial
Regulation of Signaling by CBL	0.000105661	22.3054	260.137	0	0	0	0	0	CM8 Microglial
Other Interleukin Signaling	0.000163477	19.9555	223.61	0	1	0	0	0	CM8 Microglial
Cell Surface Interactions at the Vascular Wall	0.00017479	4.57603	50.8778	0	0	0	0	0	CM8 Microglial
Signaling by Erythropoietin	0.000194217	18.9567	208.394	0	0	0	0	0	CM8 Microglial
Interleukin-4 and Interleukin-13 Signaling	0.000208306	6.70085	73.0639	0	1	0	0	0	CM8 Microglial
Parasite Infection	0.000216024	5.82383	62.9626	0	0	0	0	0	CM8 Microglial
FCGR3A-mediated Phagocytosis	0.000216024	5.82383	62.9626	0	0	0	0	0	CM8 Microglial
Leishmania Phagocytosis	0.000216024	5.82383	62.9626	0	0	0	0	0	CM8 Microglial
Translocation of ZAP-70 to Immunological Synapse	0.00021663	18.0531	194.8	0	0	0	0	0	CM8 Microglial
Interferon Signaling	0.000246744	4.08241	43.4472	0	1	0	0	0	CM8 Microglial
Cell Recruitment (Pro-Inflammatory Response)	0.000249628	17.2316	182.594	0	1	0	0	0	CM8 Microglial
Purinergic Signaling in Leishmaniasis Infection	0.000249628	17.2316	182.594	0	0	0	0	0	CM8 Microglial
DAP12 Interactions	0.000265032	11.6994	123.075	0	0	0	0	0	CM8 Microglial
DAP12 Signaling	0.00034756	15.7941	161.607	0	0	0	0	0	CM8 Microglial
SARS-CoV Infections	0.000374712	3.10491	31.4858	0	0	0	0	0	CM8 Microglial
VEGFA-VEGFR2 Pathway	0.000483401	6.71963	66.3225	0	0	0	0	0	CM8 Microglial
Signaling by the B Cell Receptor (BCR)	0.00057323	5.05237	48.926	0	0	0	0	0	CM8 Microglial
Signaling by VEGF	0.000869713	6.11206	56.545	0	0	0	0	0	CM8 Microglial
RHO GTPases Activate WASPs and WAVEs	0.000931321	12.2233	111.876	0	0	0	0	0	CM8 Microglial
Detoxification of Reactive Oxygen Species	0.000931321	12.2233	111.876	0	0	0	0	0	CM8 Microglial
Regulation of Actin Dynamics for Phagocytic Cup Formation	0.00108271	5.14252	46.2169	0	0	0	0	0	CM8 Microglial
Class I MHC Mediated Antigen Processing & Presentation	0.00124582	3.24754	28.6832	0	0	0	0	0	CM8 Microglial
TRIF-mediated Programmed Cell Death	0.00153239	37.6508	324.205	0	0	0	0	0	CM8 Microglial
Inactivation of CSF3 (G-CSF) Signaling	0.00253925	14.3872	116.416	0	0	0	0	0	CM8 Microglial
Platelet Degranulation	0.00254154	5.0882	41.0961	0	0	0	0	0	CM8 Microglial
GPCR Downstream Signalling	0.00254848	2.54646	20.525	0	0	0	0	0	CM8 Microglial
Response to Elevated Platelet Cytosolic Ca2+	0.00320225	4.88342	38.1799	0	0	0	0	0	CM8 Microglial
Interleukin Receptor SHC Signaling	0.00326628	13.1348	102.255	0	1	0	0	0	CM8 Microglial
PECAM1 Interactions	0.00349712	25.0967	192.681	0	0	0	0	0	CM8 Microglial
Endosomal Vacuolar Pathway	0.00349712	25.0967	192.681	0	0	0	0	0	CM8 Microglial
Erythropoietin Activates Phosphoinositide-3-kinase (PI3K)	0.00349712	25.0967	192.681	0	0	0	0	0	CM8 Microglial
Signaling by GPCR	0.00370795	2.3935	18.2056	0	0	0	0	0	CM8 Microglial
SARS-CoV-2 Activates Modulates Innate and Adaptive Immune Responses	0.00379039	4.6944	35.5445	0	1	0	0	0	CM8 Microglial
RHO GTPase Effectors	0.00388697	3.30758	24.9196	0	0	0	0	0	CM8 Microglial
The Role of Nef in HIV-1 Replication and Disease Pathogenesis	0.00395984	12.0828	90.6601	0	0	0	0	0	CM8 Microglial
Viral Infection Pathways	0.00409491	2.12093	15.817	0	1	0	0	0	CM8 Microglial
Signaling by CSF3 (G-CSF)	0.00441416	11.6174	85.6269	0	0	0	0	0	CM8 Microglial
SARS-CoV-1 Activates Modulates Innate Immune Responses	0.00507289	7.72606	55.7792	0	1	0	0	0	CM8 Microglial
Regulation of TBK1, IKK? (IKBKE)-mediated Activation of IRF3, IRF7	0.00514589	20.5316	147.697	0	0	0	0	0	CM8 Microglial
RHOA GTPase Cycle	0.00569262	4.32574	30.5698	0	0	0	0	0	CM8 Microglial
MyD88 MAL(TIRAP) Cascade Initiated on Plasma Membrane	0.00569262	4.9307	34.8027	0	0	0	0	0	CM8 Microglial
Toll Like Receptor TLR6 TLR2 Cascade	0.00569262	4.9307	34.8027	0	1	0	0	0	CM8 Microglial
Toll Like Receptor 2 (TLR2) Cascade	0.00647901	4.7967	33.1297	0	1	0	0	0	CM8 Microglial
Toll Like Receptor TLR1 TLR2 Cascade	0.00647901	4.7967	33.1297	0	1	0	0	0	CM8 Microglial
Regulation of KIT Signaling	0.00723248	17.3711	117.819	0	0	0	0	0	CM8 Microglial
Nuclear Events Stimulated by ALK Signaling in Cancer	0.00723248	9.74119	65.9966	0	0	0	0	0	CM8 Microglial
FCGR3A-mediated IL10 Synthesis	0.00726453	4.66976	31.567	0	1	0	0	0	CM8 Microglial
Anti-inflammatory Response Favouring Leishmania Parasite Infection	0.00795593	4.03721	26.839	0	0	0	0	0	CM8 Microglial
Leishmania Parasite Growth and Survival	0.00795593	4.03721	26.839	0	0	0	0	0	CM8 Microglial
Downstream TCR Signaling	0.00808073	5.35544	35.4637	0	0	0	0	0	CM8 Microglial
FLT3 Signaling	0.00937985	8.88032	57.3904	0	0	0	0	0	CM8 Microglial
Activation of IRF3, IRF7 Mediated by TBK1, IKK? (IKBKE)	0.00963598	15.0534	96.7267	0	1	0	0	0	CM8 Microglial
Antimicrobial Peptides	0.00978184	5.1137	32.7302	0	1	0	0	0	CM8 Microglial
Signaling by SCF-KIT	0.0142085	7.73986	46.4422	0	0	0	0	0	CM8 Microglial
Biosynthesis of Lipoxins (LX)	0.0142085	37.5114	224.258	0	0	0	0	0	CM8 Microglial
FLT3 Signaling Through SRC Family Kinases	0.0142085	37.5114	224.258	0	0	0	0	0	CM8 Microglial
SMAD2 3 Phosphorylation Motif Mutants in Cancer	0.0142085	37.5114	224.258	0	0	0	0	0	CM8 Microglial
TGFBR1 KD Mutants in Cancer	0.0142085	37.5114	224.258	0	0	0	0	0	CM8 Microglial
Interleukin-37 Signaling	0.0142447	12.5426	74.8338	0	1	0	0	0	CM8 Microglial
Diseases of Signal Transduction by Growth Factor Receptors and Second Messengers	0.015987	2.46312	14.3885	0	0	0	0	0	CM8 Microglial
RHOG GTPase Cycle	0.0164165	5.48105	31.8217	0	0	0	0	0	CM8 Microglial
IKK Complex Recruitment Mediated by RIP1	0.0180894	11.2872	64.3316	0	0	0	0	0	CM8 Microglial
G Alpha (I) Signalling Events	0.0181616	2.75887	15.6662	0	0	0	0	0	CM8 Microglial
FCERI Mediated Ca+2 Mobilization	0.0181616	4.37281	24.761	0	0	0	0	0	CM8 Microglial
Erythropoietin Activates Phospholipase C Gamma (PLCG)	0.0181616	30.0076	169.563	0	0	0	0	0	CM8 Microglial
Loss of Function of SMAD2 3 in Cancer	0.0181616	30.0076	169.563	0	0	0	0	0	CM8 Microglial
Loss of Function of TGFBR1 in Cancer	0.0181616	30.0076	169.563	0	0	0	0	0	CM8 Microglial
Basigin Interactions	0.0218372	10.2601	55.9957	0	0	0	0	0	CM8 Microglial
Defective CSF2RA Causes SMDP4	0.0228041	25.0051	134.321	0	0	0	0	0	CM8 Microglial
Defective CSF2RB Causes SMDP5	0.0228041	25.0051	134.321	0	0	0	0	0	CM8 Microglial
Signaling by TGF-beta Receptor Complex in Cancer	0.0228041	25.0051	134.321	0	0	0	0	0	CM8 Microglial
TGFBR3 Regulates TGF-beta Signaling	0.0228041	25.0051	134.321	0	0	0	0	0	CM8 Microglial
Interleukin-18 Signaling	0.0228041	25.0051	134.321	0	1	0	0	0	CM8 Microglial
Fc Epsilon Receptor (FCERI) Signaling	0.0236808	3.21924	17.1448	0	0	0	0	0	CM8 Microglial
SARS-CoV-1 Infection	0.0241884	3.54251	18.7591	0	0	0	0	0	CM8 Microglial
Class A 1 (Rhodopsin-like Receptors)	0.0241884	2.61093	13.8069	0	0	0	0	0	CM8 Microglial
Nef and Signal Transduction	0.0270364	21.4318	109.928	0	1	0	0	0	CM8 Microglial
CD163 Mediating an Anti-Inflammatory Response	0.0270364	21.4318	109.928	0	0	0	0	0	CM8 Microglial
Phase 3 - Rapid Repolarisation	0.0270364	21.4318	109.928	0	0	0	0	0	CM8 Microglial
Formyl Peptide Receptors Bind Formyl Peptides and Many Other Ligands	0.0270364	21.4318	109.928	0	0	0	0	0	CM8 Microglial
Synthesis of 5-Eicosatetraenoic Acids	0.0270364	21.4318	109.928	0	0	0	0	0	CM8 Microglial
Interleukin-1 Processing	0.0270364	21.4318	109.928	0	1	0	0	0	CM8 Microglial
Dectin-2 Family	0.0324817	8.35793	41.2712	0	0	0	0	0	CM8 Microglial
RUNX3 Regulates p14-ARF	0.0327401	18.7519	92.1615	0	0	0	0	0	CM8 Microglial
Diseases Associated With Surfactant Metabolism	0.0327401	18.7519	92.1615	0	0	0	0	0	CM8 Microglial
Arachidonate Metabolism	0.0343254	5.4838	26.651	0	0	0	0	0	CM8 Microglial
Signaling by ALK Fusions and Activated Point Mutants	0.0346172	4.29349	20.7657	0	0	0	0	0	CM8 Microglial
Signaling by ALK in Cancer	0.0346172	4.29349	20.7657	0	0	0	0	0	CM8 Microglial
FCGR Activation	0.0359104	4.24503	20.3443	0	0	0	0	0	CM8 Microglial
G-protein Beta Gamma Signalling	0.0369311	7.78073	37.0141	0	0	0	0	0	CM8 Microglial
SARS-CoV-2-host Interactions	0.0374378	2.8942	13.7077	0	0	0	0	0	CM8 Microglial
Modulation by Mtb of Host Immune System	0.0376702	16.6675	78.718	0	0	0	0	0	CM8 Microglial
SARS-CoV-2 Infection	0.0386558	2.51498	11.7949	0	0	0	0	0	CM8 Microglial
Binding and Entry of HIV Virion	0.043865	15	68.2386	0	0	0	0	0	CM8 Microglial
CD28 Dependent Vav1 Pathway	0.043865	15	68.2386	0	0	0	0	0	CM8 Microglial
Interleukin-1 Family Signaling	0.0450363	3.38864	15.2874	0	1	0	0	0	CM8 Microglial
CD28 Co-Stimulation	0.0450363	7.05021	31.7887	0	0	0	0	0	CM8 Microglial

## Sheet: TM Interferon TENSE n=100 runs
TENSE_normalized	Iteration
0.210977	0		Metric	Value
0.196993	1		Human_Consensus_Mean_TENSE	0.212
0.214405	0		LLM_Mean_TENSE	0.210738
0.197462	1		STD_dev	0.0143296
0.209311	2		95%_Confidence interval	0.00280855
0.214193	3		Bias of the Mean (BM)	-0.00126167073084996
0.201928	4		Relative BM	-0.00598691
0.21775	5		Coefficient of Variation (CV)	0.0675925
0.249733	6
0.213337	7
0.206837	8
0.198063	9
0.200164	10
0.201801	11
0.211711	12
0.226816	13
0.226865	14
0.210922	15
0.214479	16
0.204868	17
0.202356	18
0.210114	19
0.207366	20
0.201512	21
0.21506	22
0.212544	23
0.22199	24
0.257906	25
0.215494	26
0.209408	27
0.208203	28
0.209902	29
0.206233	30
0.205348	31
0.210397	32
0.206442	33
0.242528	34
0.202937	35
0.20969	36
0.203607	37
0.196437	38
0.199747	39
0.246883	40
0.198654	41
0.212567	42
0.242018	43
0.241966	44
0.203645	45
0.205539	46
0.212869	47
0.225836	48
0.211649	49
0.208143	50
0.205508	51
0.206752	52
0.195736	53
0.204697	54
0.213717	55
0.206892	56
0.251923	57
0.259511	58
0.213028	59
0.211562	60
0.207899	61
0.189942	62
0.205811	63
0.202191	64
0.196745	65
0.210505	66
0.23185	67
0.208914	68
0.215868	69
0.200485	70
0.199329	71
0.200283	72
0.195722	73
0.226823	74
0.197441	75
0.20551	76
0.221902	77
0.195978	78
0.215335	79
0.199668	80
0.209956	81
0.210224	82
0.198798	83
0.204895	84
0.207333	85
0.191219	86
0.198876	87
0.203021	88
0.20082	89
0.214092	90
0.196865	91
0.223115	92
0.208207	93
0.215728	94
0.191618	95
0.232047	96
0.185891	97
0.200732	98
0.207654	99
